# Supplementary material for: Tetra­aqua­diazido­cobalt(II) 4,4′-dicarboxyl­ato-1,1′-ethyl­enedi­pyridinium dihydrate
Source: Acta Crystallogr Sect E Struct Rep Online. 2009 Nov 25;65(Pt 12):m1682. doi: 10.1107/S1600536809049848 (PMC2971761; doi:10.1107/S1600536809049848)
Supplement: Supplementary file 1 [file e-65-m1682-sup1.cif]

##############################################################################
###                                                                        ###
###        Electronic paper (Acta Crystallographica Section E)             ###
###                                                                        ###
##############################################################################
#                                                                            #
# This CIF contains the data in a paper accepted for publication in Acta     #
# Crystallographica Section E. It conforms to the requirements of Notes      #
# for Authors for Section E, and has been peer reviewed under the auspices   #
# of the IUCr Commission on Journals.                                        #
#                                                                            #
# Full details of the Crystallographic Information File format               #
# are given in the paper "The Crystallographic Information File (CIF):       #
# a New Standard Archive File for Crystallography" by S. R. Hall, F. H.      #
# Allen and I. D. Brown [Acta Cryst. (1991), A47, 655-685].                  #
#                                                                            #
# The current version of the core CIF dictionary is obtainable from          #
# ftp://ftp.iucr.org/pub/cif_core.dic. The current version number is 2.4.    #
#                                                                            #
# Software is freely available for graphical display of the structure(s) in  #
# this CIF.  For information consult the CIF home page http://www.iucr.org/  #
# cif/home.html                                                              #
#                                                                            #
# This file may be used for bona fide research purposes within the           #
# scientific community so long as proper attribution is given to the journal # 
# article from which it was obtained.                                        #
#                                                                            #
##############################################################################
                                             
data_I
_audit_creation_method     SHELXL-97
_chemical_name_systematic
;
Tetraaquadiazidocobalt(II) 4,4'-dicarboxylato-1,1'-ethylenedipyridinium
dihydrate
;
_chemical_name_common     ?
_chemical_formula_moiety     'C14 H12 N2 O4, Co H8 N6 O4, 2(H2 O) '
_chemical_formula_sum     'C14 H24 Co N8 O10'
_chemical_formula_iupac     '[Co (N3)2 (H2 O)4], C14 H12 N2 O4, 2H2 O'
_chemical_formula_weight     523.34
_symmetry_cell_setting     triclinic
_symmetry_space_group_name_H-M     'P -1'
_symmetry_space_group_name_hall     '-P 1'
loop_
    _symmetry_equiv_pos_as_xyz
    'x, y, z'
    '-x, -y, -z'
_cell_length_a     7.1951(5)
_cell_length_b     9.0354(7)
_cell_length_c     9.0915(5)
_cell_angle_alpha     71.402(3)
_cell_angle_beta     85.568(2)
_cell_angle_gamma     69.752(2)
_cell_volume     525.20(6)
_cell_formula_units_Z     1
_cell_measurement_reflns_used     7436
_cell_measurement_theta_min     2.48
_cell_measurement_theta_max     27.55
_cell_measurement_temperature     296(2)
_exptl_crystal_description     sheet
_exptl_crystal_colour     orange
_exptl_crystal_size_max     0.08
_exptl_crystal_size_mid     0.08
_exptl_crystal_size_min     0.02
_exptl_crystal_density_diffrn     1.655
_exptl_crystal_density_meas     ?
_exptl_crystal_density_method     'not measured'
_exptl_crystal_F_000     271
_exptl_absorpt_coefficient_mu     0.889
_exptl_absorpt_correction_type     'multi-scan'
_exptl_absorpt_process_details     '(SADABS; Bruker, 2007)'
_exptl_absorpt_correction_T_min     0.9323
_exptl_absorpt_correction_T_max     0.9824
_exptl_special_details
;
;
_diffrn_ambient_temperature     296(2)
_diffrn_radiation_type     MoK\a
_diffrn_radiation_wavelength     0.71073
_diffrn_radiation_source     'fine-focus sealed tube'
_diffrn_radiation_monochromator     graphite
_diffrn_measurement_device_type     'Bruker APEXII CCD area-detector'
_diffrn_measurement_method     'phi and omega scans'
_diffrn_detector_area_resol_mean     ?
_diffrn_reflns_number     6498
_diffrn_reflns_av_R_equivalents     0.0201
_diffrn_reflns_av_sigmaI/netI     0.0169
_diffrn_reflns_theta_min     2.37
_diffrn_reflns_theta_max     26.00
_diffrn_reflns_theta_full     26.00
_diffrn_measured_fraction_theta_max     0.984
_diffrn_measured_fraction_theta_full     0.984
_diffrn_reflns_limit_h_min     -7
_diffrn_reflns_limit_h_max     8
_diffrn_reflns_limit_k_min     -11
_diffrn_reflns_limit_k_max     11
_diffrn_reflns_limit_l_min     -11
_diffrn_reflns_limit_l_max     11
_diffrn_standards_number     ?
_diffrn_standards_interval_count     ?
_diffrn_standards_interval_time     ?
_diffrn_standards_decay_%     2.5
_refine_special_details
;
Refinement of <i>F</i>^2^ against ALL reflections. The weighted <i>R</i>-factor
<i>wR</i> and goodness of fit <i>S</i> are based on <i>F</i>^2^, conventional
<i>R</i>-factors <i>R</i> are based on <i>F</i>, with <i>F</i> set to zero for
negative <i>F</i>^2^. The threshold expression of <i>F</i>^2^ >
\s(<i>F</i>^2^) is used only for calculating <i>R</i>-factors(gt) <i>etc</i>.
and is not relevant to the choice of reflections for refinement.
<i>R</i>-factors based on <i>F</i>^2^ are statistically about twice as large
as those based on <i>F</i>, and <i>R</i>- factors based on ALL data will be
even larger.
;
_reflns_number_total     2029
_reflns_number_gt     2016
_reflns_threshold_expression     I>2\s(I)
_refine_ls_structure_factor_coef     Fsqd
_refine_ls_matrix_type     full
_refine_ls_R_factor_all     0.0274
_refine_ls_R_factor_gt     0.0273
_refine_ls_wR_factor_gt     0.0892
_refine_ls_wR_factor_ref     0.0892
_refine_ls_goodness_of_fit_ref     1.184
_refine_ls_restrained_S_all     1.186
_refine_ls_number_reflns     2029
_refine_ls_number_parameters     183
_refine_ls_number_restraints     13
_refine_ls_number_constraints     ?
_refine_ls_hydrogen_treatment     mixed
_refine_ls_weighting_scheme     calc
_refine_ls_weighting_details
         'calc w=1/[\s^2^(Fo^2^)+(0.0517P)^2^+0.2305P] where P=(Fo^2^+2Fc^2^)/3'
_atom_sites_solution_hydrogens     geom
_atom_sites_solution_primary     direct
_atom_sites_solution_secondary     difmap
_refine_ls_shift/su_max     0.000
_refine_ls_shift/su_mean     0.000
_refine_diff_density_max     0.342
_refine_diff_density_min     -0.346
_refine_ls_extinction_method     'SHELXL97 (Sheldrick, 2008)'
_refine_ls_extinction_coef     0.072(7)
_refine_ls_extinction_expression
                                  'Fc^*^=kFc[1+0.001xFc^2^\l^3^/sin(2\q)]^-1/4^'
loop_
    _atom_type_symbol
    _atom_type_description
    _atom_type_scat_dispersion_real
    _atom_type_scat_dispersion_imag
    _atom_type_scat_source
    'C' 'C' 0.0033 0.0016
                         'International Tables Vol C Tables 4.2.6.8 and 6.1.1.4'
    'H' 'H' 0.0000 0.0000
                         'International Tables Vol C Tables 4.2.6.8 and 6.1.1.4'
    'Co' 'Co' 0.3494 0.9721
                         'International Tables Vol C Tables 4.2.6.8 and 6.1.1.4'
    'N' 'N' 0.0061 0.0033
                         'International Tables Vol C Tables 4.2.6.8 and 6.1.1.4'
    'O' 'O' 0.0106 0.0060
                         'International Tables Vol C Tables 4.2.6.8 and 6.1.1.4'
_computing_data_collection     'APEX2 (Bruker, 2007)'
_computing_cell_refinement     'SAINT (Bruker, 2007)'
_computing_data_reduction     'SAINT (Bruker, 2007)'
_computing_structure_solution     'SHELXS97 (Sheldrick, 2008)'
_computing_structure_refinement     'SHELXL97 (Sheldrick, 2008)'
_computing_molecular_graphics     'SHELXTL (Sheldrick, 2008)'
_computing_publication_material     'SHELXTL (Sheldrick, 2008)'
loop_
    _atom_site_type_symbol
    _atom_site_label
    _atom_site_fract_x
    _atom_site_fract_y
    _atom_site_fract_z
    _atom_site_U_iso_or_equiv
    _atom_site_adp_type
    _atom_site_calc_flag
    _atom_site_refinement_flags
    _atom_site_occupancy
    _atom_site_disorder_assembly
    _atom_site_disorder_group
    Co Co1 0.5000 0.5000 0.0000 0.02233(16) Uani d S 1 . .
    N N1 -0.0182(2) 0.06625(19) 0.78289(17) 0.0240(3) Uani d . 1 . .
    N N2 0.5369(3) 0.4349(3) 0.2408(2) 0.0458(5) Uani d . 1 . .
    N N3 0.4823(2) 0.3822(2) 0.36258(18) 0.0283(4) Uani d . 1 . .
    O O3 0.4820(2) 0.26543(17) 0.02090(16) 0.0300(3) Uani d D 1 . .
    H H31 0.425(4) 0.272(3) -0.058(2) 0.045 Uiso d D 1 . .
    H H32 0.420(4) 0.229(3) 0.099(2) 0.045 Uiso d D 1 . .
    O O4 0.18626(19) 0.59340(17) 0.00759(16) 0.0298(3) Uani d D 1 . .
    H H42 0.146(4) 0.535(3) 0.087(2) 0.045 Uiso d D 1 . .
    H H41 0.135(4) 0.600(3) -0.072(2) 0.045 Uiso d D 1 . .
    C C1 0.1394(3) 0.2551(3) 0.3161(2) 0.0316(4) Uani d . 1 . .
    C C2 0.0846(3) 0.1895(2) 0.4838(2) 0.0267(4) Uani d . 1 . .
    C C3 0.1985(3) 0.0345(2) 0.5774(2) 0.0284(4) Uani d . 1 . .
    H H3A 0.3109 -0.0288 0.5392 0.034 Uiso calc R 1 . .
    C C4 0.1448(3) -0.0255(2) 0.7271(2) 0.0279(4) Uani d . 1 . .
    H H4A 0.2211 -0.1298 0.7903 0.033 Uiso calc R 1 . .
    C C5 -0.1306(3) 0.2167(2) 0.6939(2) 0.0322(4) Uani d . 1 . .
    H H5A -0.2426 0.2779 0.7342 0.039 Uiso calc R 1 . .
    C C6 -0.0818(3) 0.2812(3) 0.5435(2) 0.0335(4) Uani d . 1 . .
    H H6A -0.1602 0.3859 0.4823 0.040 Uiso calc R 1 . .
    C C7 -0.0719(3) -0.0022(2) 0.9445(2) 0.0283(4) Uani d . 1 . .
    H H7A -0.0663 -0.1156 0.9636 0.034 Uiso calc R 1 . .
    H H7B -0.2061 0.0631 0.9607 0.034 Uiso calc R 1 . .
    N N4 0.4358(4) 0.3278(3) 0.4876(2) 0.0546(6) Uani d . 1 . .
    O O1 0.2747(3) 0.1567(2) 0.26605(18) 0.0470(4) Uani d . 1 . .
    O O2 0.0391(2) 0.4020(2) 0.24191(17) 0.0447(4) Uani d . 1 . .
    O O5 0.2585(3) 0.2801(3) 0.7844(2) 0.0415(7) Uani d PD 0.787(5) . .
    H H5 0.344(3) 0.244(3) 0.727(3) 0.062 Uiso d D 1 . .
    H H51 0.193(5) 0.377(3) 0.760(4) 0.062 Uiso d PD 0.787(5) . .
    O O5' 0.4261(18) 0.1544(12) 0.7953(9) 0.059(3) Uani d PD 0.213(5) . .
    H H52 0.506(13) 0.097(6) 0.744(6) 0.089 Uiso d PD 0.213(5) . .
loop_
    _atom_site_aniso_label
    _atom_site_aniso_U_11
    _atom_site_aniso_U_22
    _atom_site_aniso_U_33
    _atom_site_aniso_U_12
    _atom_site_aniso_U_13
    _atom_site_aniso_U_23
    Co1 0.0217(2) 0.0262(2) 0.0185(2) -0.00944(14) 0.00190(12) -0.00503(13)
    N1 0.0264(7) 0.0293(8) 0.0161(7) -0.0115(6) 0.0029(5) -0.0050(6)
    N2 0.0542(12) 0.0691(13) 0.0221(9) -0.0363(11) 0.0023(8) -0.0080(8)
    N3 0.0273(8) 0.0341(8) 0.0252(9) -0.0110(7) -0.0001(6) -0.0105(7)
    O3 0.0309(7) 0.0337(7) 0.0279(7) -0.0147(6) 0.0038(5) -0.0096(6)
    O4 0.0256(6) 0.0341(7) 0.0267(7) -0.0118(5) 0.0019(5) -0.0041(6)
    C1 0.0371(10) 0.0469(11) 0.0172(8) -0.0266(9) -0.0001(7) -0.0048(8)
    C2 0.0309(9) 0.0378(10) 0.0169(8) -0.0208(8) -0.0002(7) -0.0058(7)
    C3 0.0308(9) 0.0330(9) 0.0230(9) -0.0120(8) 0.0068(7) -0.0108(7)
    C4 0.0299(9) 0.0262(8) 0.0231(8) -0.0073(7) 0.0028(7) -0.0048(7)
    C5 0.0291(9) 0.0329(10) 0.0260(9) -0.0043(8) 0.0027(7) -0.0052(8)
    C6 0.0327(10) 0.0333(10) 0.0248(9) -0.0077(8) -0.0026(7) 0.0008(8)
    C7 0.0322(9) 0.0345(10) 0.0163(8) -0.0142(8) 0.0062(7) -0.0037(7)
    N4 0.0637(14) 0.0823(16) 0.0274(10) -0.0407(13) 0.0125(9) -0.0150(10)
    O1 0.0690(11) 0.0510(9) 0.0277(7) -0.0306(9) 0.0198(7) -0.0143(7)
    O2 0.0378(8) 0.0585(10) 0.0247(7) -0.0191(7) 0.0001(6) 0.0074(7)
    O5 0.0513(14) 0.0524(13) 0.0298(10) -0.0267(11) 0.0064(8) -0.0162(9)
    O5' 0.107(9) 0.048(5) 0.029(4) -0.031(5) -0.014(4) -0.011(3)
_geom_special_details
;
All e.s.d.'s (except the e.s.d. in the dihedral angle between two l.s. planes)
are estimated using the full covariance matrix. The cell e.s.d.'s are taken
into account individually in the estimation of e.s.d.'s in distances, angles
and torsion angles; correlations between e.s.d.'s in cell parameters are only
used when they are defined by crystal symmetry. An approximate (isotropic)
treatment of cell e.s.d.'s is used for estimating e.s.d.'s involving l.s.
planes.
;
loop_
    _geom_bond_atom_site_label_1
    _geom_bond_atom_site_label_2
    _geom_bond_site_symmetry_2
    _geom_bond_distance
    _geom_bond_publ_flag
    Co1 N2 . 2.0903(18) ?
    Co1 N2 2_665 2.0903(18) ?
    Co1 O3 2_665 2.1152(14) ?
    Co1 O3 . 2.1152(14) ?
    Co1 O4 2_665 2.1230(13) ?
    Co1 O4 . 2.1230(13) ?
    N1 C5 . 1.340(2) ?
    N1 C4 . 1.350(2) ?
    N1 C7 . 1.479(2) ?
    N2 N3 . 1.154(2) ?
    N3 N4 . 1.159(3) ?
    O3 H31 . 0.826(16) ?
    O3 H32 . 0.847(16) ?
    O4 H42 . 0.846(16) ?
    O4 H41 . 0.812(16) ?
    C1 O1 . 1.239(3) ?
    C1 O2 . 1.256(3) ?
    C1 C2 . 1.524(2) ?
    C2 C3 . 1.382(3) ?
    C2 C6 . 1.384(3) ?
    C3 C4 . 1.375(3) ?
    C3 H3A . 0.9300 ?
    C4 H4A . 0.9300 ?
    C5 C6 . 1.376(3) ?
    C5 H5A . 0.9300 ?
    C6 H6A . 0.9300 ?
    C7 C7 2_557 1.519(4) ?
    C7 H7A . 0.9700 ?
    C7 H7B . 0.9700 ?
    O5 H5 . 0.824(17) ?
    O5 H51 . 0.802(17) ?
    O5' H5 . 0.894(17) ?
    O5' H52 . 0.85(2) ?
loop_
    _geom_angle_atom_site_label_1
    _geom_angle_atom_site_label_2
    _geom_angle_atom_site_label_3
    _geom_angle_site_symmetry_1
    _geom_angle_site_symmetry_3
    _geom_angle
    _geom_angle_publ_flag
    N2 Co1 N2 . 2_665 180.0 ?
    N2 Co1 O3 . 2_665 89.06(7) ?
    N2 Co1 O3 2_665 2_665 90.94(7) ?
    N2 Co1 O3 . . 90.94(7) ?
    N2 Co1 O3 2_665 . 89.06(7) ?
    O3 Co1 O3 2_665 . 180.00(8) ?
    N2 Co1 O4 . 2_665 87.27(7) ?
    N2 Co1 O4 2_665 2_665 92.73(7) ?
    O3 Co1 O4 2_665 2_665 88.65(5) ?
    O3 Co1 O4 . 2_665 91.35(5) ?
    N2 Co1 O4 . . 92.73(7) ?
    N2 Co1 O4 2_665 . 87.27(7) ?
    O3 Co1 O4 2_665 . 91.35(5) ?
    O3 Co1 O4 . . 88.65(5) ?
    O4 Co1 O4 2_665 . 180.00(3) ?
    C5 N1 C4 . . 120.90(15) ?
    C5 N1 C7 . . 120.17(15) ?
    C4 N1 C7 . . 118.94(15) ?
    N3 N2 Co1 . . 148.27(17) ?
    N2 N3 N4 . . 177.0(2) ?
    Co1 O3 H31 . . 109.2(19) ?
    Co1 O3 H32 . . 113.4(18) ?
    H31 O3 H32 . . 108(2) ?
    Co1 O4 H42 . . 111.1(18) ?
    Co1 O4 H41 . . 110.5(19) ?
    H42 O4 H41 . . 112(2) ?
    O1 C1 O2 . . 126.83(18) ?
    O1 C1 C2 . . 116.63(18) ?
    O2 C1 C2 . . 116.51(18) ?
    C3 C2 C6 . . 118.98(16) ?
    C3 C2 C1 . . 120.08(18) ?
    C6 C2 C1 . . 120.92(18) ?
    C4 C3 C2 . . 119.67(17) ?
    C4 C3 H3A . . 120.2 ?
    C2 C3 H3A . . 120.2 ?
    N1 C4 C3 . . 120.32(17) ?
    N1 C4 H4A . . 119.8 ?
    C3 C4 H4A . . 119.8 ?
    N1 C5 C6 . . 120.57(18) ?
    N1 C5 H5A . . 119.7 ?
    C6 C5 H5A . . 119.7 ?
    C5 C6 C2 . . 119.56(18) ?
    C5 C6 H6A . . 120.2 ?
    C2 C6 H6A . . 120.2 ?
    N1 C7 C7 . 2_557 109.17(18) ?
    N1 C7 H7A . . 109.8 ?
    C7 C7 H7A 2_557 . 109.8 ?
    N1 C7 H7B . . 109.8 ?
    C7 C7 H7B 2_557 . 109.8 ?
    H7A C7 H7B . . 108.3 ?
    H5 O5 H51 . . 121(3) ?
    H5 O5' H52 . . 107(3) ?
loop_
    _geom_torsion_atom_site_label_1
    _geom_torsion_atom_site_label_2
    _geom_torsion_atom_site_label_3
    _geom_torsion_atom_site_label_4
    _geom_torsion_site_symmetry_1
    _geom_torsion_site_symmetry_2
    _geom_torsion_site_symmetry_3
    _geom_torsion_site_symmetry_4
    _geom_torsion
    _geom_torsion_publ_flag
    O3 Co1 N2 N3 2_665 . . . 129.7(4) ?
    O3 Co1 N2 N3 . . . . -50.3(4) ?
    O4 Co1 N2 N3 2_665 . . . -141.6(4) ?
    O4 Co1 N2 N3 . . . . 38.4(4) ?
    O1 C1 C2 C3 . . . . 7.4(3) ?
    O2 C1 C2 C3 . . . . -174.40(18) ?
    O1 C1 C2 C6 . . . . -170.78(19) ?
    O2 C1 C2 C6 . . . . 7.4(3) ?
    C6 C2 C3 C4 . . . . 0.0(3) ?
    C1 C2 C3 C4 . . . . -178.22(17) ?
    C5 N1 C4 C3 . . . . 0.1(3) ?
    C7 N1 C4 C3 . . . . 179.88(17) ?
    C2 C3 C4 N1 . . . . -0.1(3) ?
    C4 N1 C5 C6 . . . . -0.2(3) ?
    C7 N1 C5 C6 . . . . -179.94(18) ?
    N1 C5 C6 C2 . . . . 0.2(3) ?
    C3 C2 C6 C5 . . . . -0.1(3) ?
    C1 C2 C6 C5 . . . . 178.15(18) ?
    C5 N1 C7 C7 . . . 2_557 -107.1(2) ?
    C4 N1 C7 C7 . . . 2_557 73.1(3) ?
loop_
    _geom_hbond_atom_site_label_D
    _geom_hbond_atom_site_label_H
    _geom_hbond_atom_site_label_A
    _geom_hbond_site_symmetry_A
    _geom_hbond_distance_DH
    _geom_hbond_distance_HA
    _geom_hbond_distance_DA
    _geom_hbond_angle_DHA
    O3 H31 O5 1_554 0.826(16) 1.908(18) 2.727(2) 170(2)
    O3 H31 O5' 1_554 0.826(16) 1.96(2) 2.664(8) 143(3)
    O4 H41 O2 2_565 0.812(16) 2.072(18) 2.870(2) 167(3)
    O5 H51 O2 2_566 0.802(17) 2.110(18) 2.877(3) 160(4)
    O3 H32 O1 . 0.847(16) 1.847(17) 2.694(2) 178(3)
    O4 H42 O2 . 0.846(16) 1.847(17) 2.687(2) 172(2)
    O5 H5 N4 . 0.824(17) 2.19(2) 2.864(3) 138.6(19)
data_global
_journal_date_recd_electronic     2009-11-06
_journal_date_accepted     2009-11-20
_journal_name_full     'Acta Crystallographica, Section E'
_journal_year     2009
_journal_volume     65
_journal_issue     12
_journal_page_first     m1682
_journal_page_last     m1682
_journal_paper_category     QM
_journal_coeditor_code     BG2309
_publ_contact_author_name     'En-Qing Gao'
_publ_contact_author_address
;
Shanghai Key Laboratory of Green Chemistry and Chemical Processes,Department of
 Chemistry, East China Normal University, Shanghai 200062, P. R. China
;
_publ_contact_author_email     'eqgao@chem.ecnu.edu.cn'
_publ_contact_author_fax     '+86-21-62233404'
_publ_contact_author_phone     '+86-21-62233404'
_publ_section_title
;
Tetraaquadiazidocobalt(II) 4,4'-dicarboxylato-1,1'-ethylenedipyridinium
dihydrate
;
loop_
    _publ_author_name
    _publ_author_footnote
    _publ_author_address
    'Wang, Kun' .
;
Shanghai Key Laboratory of Green Chemistry and Chemical Processes
Department of Chemistry, East China Normal University, Shanghai 200062
People's Republic of China
;
    'Wang, Yan-Qin' .
;
Shanghai Key Laboratory of Green Chemistry and Chemical Processes
Department of Chemistry, East China Normal University, Shanghai 200062
People's Republic of China
;
    'Zhang, Jian-Yong' .
;
Shanghai Key Laboratory of Green Chemistry and Chemical Processes
Department of Chemistry, East China Normal University, Shanghai 200062
People's Republic of China
;
    'Gao, En-Qing' .
;
Shanghai Key Laboratory of Green Chemistry and Chemical Processes
Department of Chemistry, East China Normal University, Shanghai 200062
People's Republic of China
;
