# Supplementary material for: Tetra­aqua­diazido­cobalt(II) 4,4′-dicarboxyl­ato-1,1′-ethyl­enedi­pyridinium dihydrate
Source: Acta Crystallogr Sect E Struct Rep Online. 2009 Nov 25;65(Pt 12):m1682. doi: 10.1107/S1600536809049848 (PMC2971761; doi:10.1107/S1600536809049848)
Supplement: Supplementary file 2 [file e-65-m1682-Isup2.hkl]

# 
# h,k,l, Fc-squared, Fo-squared, sigma(Fo-squared) and status flag 
# 
data_I
_shelx_title ' 3 in P1                     New: P-1' 
_shelx_refln_list_code          4 
_shelx_F_calc_maximum       97.43 
_exptl_crystal_F_000       270.93 
_reflns_d_resolution_high  0.8106 
 
loop_ 
 _symmetry_equiv_pos_as_xyz 
 'x, y, z' 
 '-x, -y, -z' 
 
_cell_length_a     7.1951 
_cell_length_b     9.0354 
_cell_length_c     9.0915 
_cell_angle_alpha  71.402 
_cell_angle_beta   85.568 
_cell_angle_gamma  69.752 
 
_shelx_F_squared_multiplier     1.000 
 
loop_ 
 _refln_index_h 
 _refln_index_k 
 _refln_index_l 
 _refln_F_squared_calc 
 _refln_F_squared_meas 
 _refln_F_squared_sigma 
 _refln_observed_status 
   1   0   0       15.35       13.49      0.44 o 
   2   0   0     2662.72     2755.15    109.27 o 
   3   0   0     2916.27     3067.08    117.65 o 
   4   0   0      887.07      878.00     19.09 o 
   5   0   0      388.43      401.08      5.65 o 
   6   0   0      177.88      178.63      2.63 o 
   7   0   0       84.24       81.64      1.54 o 
   8   0   0       33.62       30.47      0.77 o 
  -8   1   0       28.93       29.59      1.18 o 
  -7   1   0       98.92       96.04      1.78 o 
  -6   1   0      228.15      231.17      3.61 o 
  -5   1   0      512.39      518.17      7.27 o 
  -4   1   0      384.40      387.20      5.44 o 
  -3   1   0     1050.36     1024.51     16.70 o 
  -2   1   0     3144.84     3122.50     89.87 o 
  -1   1   0     6589.37     5548.44    106.33 o 
   0   1   0      529.70      613.01     10.95 o 
   1   1   0     1721.33     1889.56     28.95 o 
   2   1   0      411.90      484.03      6.92 o 
   3   1   0     1062.07     1110.28     14.65 o 
   4   1   0      592.75      613.90      9.16 o 
   5   1   0        1.28        0.83      0.12 o 
   6   1   0       66.84       61.40      1.01 o 
   7   1   0       91.98       90.23      1.44 o 
   8   1   0       18.89       17.41      0.47 o 
  -7   2   0       66.40       68.09      1.32 o 
  -6   2   0      187.34      185.20      2.76 o 
  -5   2   0        7.71        6.16      0.27 o 
  -4   2   0      134.60      129.44      1.91 o 
  -3   2   0      406.40      412.49      5.00 o 
  -2   2   0      616.96      613.30      7.46 o 
  -1   2   0      143.71      146.63      2.25 o 
   0   2   0       51.83       56.06      1.56 o 
   1   2   0      326.64      352.97      5.12 o 
   2   2   0      261.74      309.90      4.61 o 
   3   2   0        2.42        5.49      0.13 o 
   4   2   0      515.99      559.78      6.79 o 
   5   2   0       75.87       82.03      1.25 o 
   6   2   0      327.99      334.51      4.75 o 
   7   2   0       57.00       59.59      1.01 o 
   8   2   0       24.72       23.92      0.55 o 
  -7   3   0        2.18        1.61      0.38 o 
  -6   3   0       11.81       12.44      0.38 o 
  -5   3   0      149.21      152.10      2.28 o 
  -4   3   0        0.80        1.87      0.17 o 
  -3   3   0       92.82       99.92      1.29 o 
  -2   3   0       40.47       36.16      0.45 o 
  -1   3   0       52.92       57.57      0.66 o 
   0   3   0       39.55       42.04      0.49 o 
   1   3   0     1877.79     1866.03     29.11 o 
   2   3   0       47.38       50.17      0.76 o 
   3   3   0       11.41       12.03      0.32 o 
   4   3   0      862.36      867.19      9.34 o 
   5   3   0      280.59      293.22      3.59 o 
   6   3   0      160.16      160.58      2.77 o 
   7   3   0       95.04       90.64      1.42 o 
   8   3   0       61.33       61.27      1.93 o 
  -6   4   0        8.26        7.88      0.34 o 
  -5   4   0      220.88      223.93      3.28 o 
  -4   4   0       81.17       79.17      1.26 o 
  -3   4   0      485.00      487.44      6.83 o 
  -2   4   0       89.89       85.75      0.99 o 
  -1   4   0       25.81       14.32      0.28 o 
   0   4   0      703.64      749.16      8.05 o 
   1   4   0      212.58      190.87      2.33 o 
   2   4   0      536.89      587.57      8.04 o 
   3   4   0      465.50      461.39      5.54 o 
   4   4   0      885.78      948.91     10.23 o 
   5   4   0      353.65      344.59      3.72 o 
   6   4   0      169.93      165.76      4.45 o 
   7   4   0      128.36      132.99      3.69 o 
   8   4   0      160.51      158.45      4.36 o 
  -5   5   0       25.88       28.38      0.61 o 
  -4   5   0      174.20      177.25      2.62 o 
  -3   5   0        4.67        4.67      0.22 o 
  -2   5   0      140.65      125.43      1.42 o 
   0   5   0       15.94       25.52      0.34 o 
   1   5   0     1217.33     1222.22     14.84 o 
   2   5   0      207.05      198.38      2.43 o 
   3   5   0      139.66      133.39      2.03 o 
   4   5   0      260.15      249.12      3.56 o 
   5   5   0      293.10      298.93      4.25 o 
   6   5   0       89.69       88.96      2.57 o 
   7   5   0       28.68       28.20      1.09 o 
   8   5   0       91.50       89.30      2.68 o 
  -5   6   0       10.08       13.42      0.52 o 
  -4   6   0       21.35       24.62      0.54 o 
  -3   6   0        5.90        5.93      0.25 o 
  -2   6   0       13.75       15.07      0.27 o 
  -1   6   0      238.44      224.85      2.47 o 
   0   6   0        3.67        3.72      0.12 o 
   1   6   0       91.54       98.01      1.26 o 
   2   6   0       16.62       12.42      0.31 o 
   3   6   0      123.03      124.73      1.86 o 
   4   6   0        4.32        6.74      0.30 o 
   5   6   0      384.45      350.36      4.98 o 
   6   6   0       53.37       52.62      0.89 o 
   7   6   0       96.40       95.43      2.82 o 
   8   6   0       82.31       81.37      2.51 o 
  -4   7   0       26.65       28.34      0.62 o 
  -3   7   0        2.90        3.55      0.23 o 
  -2   7   0       73.83       76.67      1.04 o 
  -1   7   0       98.72      102.72      1.20 o 
   0   7   0        0.41        0.53      0.16 o 
   1   7   0       24.82       22.30      0.46 o 
   2   7   0      228.72      224.97      3.27 o 
   3   7   0      126.69      126.74      1.92 o 
   4   7   0       16.59       16.10      0.39 o 
   5   7   0       11.92       12.32      0.34 o 
   6   7   0      291.46      282.41      4.08 o 
   7   7   0       42.56       44.18      1.55 o 
   8   7   0       36.53       38.24      1.45 o 
  -3   8   0       86.44      101.17      1.61 o 
  -2   8   0       23.73       20.66      0.91 o 
  -1   8   0       64.11       64.71      1.09 o 
   0   8   0       95.43       93.30      1.48 o 
   1   8   0      184.36      178.31      2.65 o 
   2   8   0      127.95      127.04      1.95 o 
   3   8   0      121.84      117.21      1.82 o 
   4   8   0       23.47       23.54      0.51 o 
   5   8   0      330.16      319.15      4.60 o 
   6   8   0      124.66      116.16      1.81 o 
   7   8   0       58.98       56.17      1.88 o 
  -1   9   0       61.34       66.94      1.15 o 
   0   9   0      163.01      161.98      2.46 o 
   1   9   0       11.68       13.98      0.39 o 
   2   9   0       58.21       60.19      1.15 o 
   3   9   0       87.90       83.83      1.38 o 
   4   9   0       84.38       81.57      1.35 o 
   5   9   0       45.53       43.38      0.83 o 
   6   9   0       67.39       62.32      1.09 o 
   1  10   0        0.89        0.97      0.25 o 
   2  10   0       54.44       51.70      0.97 o 
   3  10   0       27.19       26.54      0.61 o 
   4  10   0        1.18        2.14      0.28 o 
   5  10   0       49.95       45.83      0.89 o 
  -4 -10   1        6.52        5.54      0.52 o 
  -3 -10   1        5.20        5.10      0.29 o 
  -2 -10   1       12.32       11.57      0.40 o 
  -6  -9   1       39.13       36.74      0.75 o 
  -5  -9   1        7.99        8.25      0.34 o 
  -4  -9   1      115.04      111.29      1.78 o 
  -3  -9   1       10.20       10.84      0.73 o 
  -2  -9   1       39.49       39.21      0.92 o 
  -1  -9   1      100.02       93.58      1.52 o 
   0  -9   1        2.48        3.84      0.31 o 
   1  -9   1       83.31       80.67      1.65 o 
  -7  -8   1        8.66        7.14      0.61 o 
  -6  -8   1       25.19       25.45      0.57 o 
  -5  -8   1      268.87      259.82      3.79 o 
  -4  -8   1        0.93        1.21      0.22 o 
  -3  -8   1      147.64      146.27      2.22 o 
  -2  -8   1      233.73      227.99      4.02 o 
  -1  -8   1        0.43        1.30      0.21 o 
   0  -8   1      239.75      228.69      3.36 o 
   1  -8   1       25.54       30.14      0.62 o 
   2  -8   1       51.81       60.89      1.94 o 
  -7  -7   1       12.17       13.66      0.79 o 
  -6  -7   1       68.48       63.90      1.08 o 
  -5  -7   1       89.84       90.62      1.44 o 
  -4  -7   1       17.39       17.34      0.42 o 
  -3  -7   1       43.16       41.85      0.76 o 
  -2  -7   1      234.41      238.12      3.46 o 
  -1  -7   1       29.18       29.00      0.70 o 
   0  -7   1       32.67       34.56      0.66 o 
   1  -7   1       54.88       61.22      0.77 o 
   2  -7   1       62.08       62.14      1.03 o 
   3  -7   1        7.97        7.77      0.30 o 
  -8  -6   1        0.43        0.71      0.54 o 
  -7  -6   1       92.65       91.49      2.71 o 
  -6  -6   1        5.90        5.73      0.27 o 
  -5  -6   1       48.31       46.84      0.80 o 
  -4  -6   1       51.27       50.63      0.85 o 
  -3  -6   1      107.62       96.98      1.49 o 
  -2  -6   1       71.51       62.08      1.00 o 
  -1  -6   1        7.68        9.39      0.19 o 
   0  -6   1       17.47       17.43      0.28 o 
   1  -6   1      130.39      115.45      1.74 o 
   2  -6   1      140.44      136.12      1.55 o 
   3  -6   1        6.49        7.28      0.27 o 
   4  -6   1       21.02       19.94      0.48 o 
  -8  -5   1       85.75       85.61      2.58 o 
  -7  -5   1       75.47       80.03      2.41 o 
  -6  -5   1        8.07        8.02      0.55 o 
  -5  -5   1      226.80      223.02      3.22 o 
  -4  -5   1      562.59      560.84      7.86 o 
  -3  -5   1       18.39       21.04      0.58 o 
  -2  -5   1       18.52       18.96      0.28 o 
  -1  -5   1      422.30      406.10      4.37 o 
   0  -5   1      382.16      400.85      4.32 o 
   1  -5   1      129.49      110.59      1.26 o 
   2  -5   1      198.42      191.80      2.13 o 
   3  -5   1       90.69       96.72      1.49 o 
   4  -5   1      215.20      218.42      3.19 o 
   5  -5   1       54.33       56.72      1.00 o 
  -8  -4   1      118.18      122.12      3.45 o 
  -7  -4   1      157.93      155.14      4.24 o 
  -6  -4   1       75.53       76.53      2.24 o 
  -5  -4   1      991.76     1011.22     10.85 o 
  -4  -4   1       31.81       38.57      1.72 o 
  -3  -4   1      450.42      466.56      6.67 o 
  -2  -4   1      563.39      559.85      6.03 o 
  -1  -4   1     2572.50     2566.86     43.11 o 
   0  -4   1        0.78        4.56      0.12 o 
   1  -4   1      468.05      487.66      6.79 o 
   2  -4   1      562.23      545.38      5.84 o 
   3  -4   1      350.02      341.87      4.83 o 
   4  -4   1       69.23       73.58      1.19 o 
   5  -4   1       95.11      100.89      1.60 o 
   6  -4   1       44.50       48.53      0.91 o 
  -8  -3   1      141.22      146.81      4.06 o 
  -7  -3   1      185.74      182.65      2.69 o 
  -6  -3   1      122.83      120.92      1.82 o 
  -5  -3   1       57.84       54.37      0.66 o 
  -4  -3   1      479.20      500.63      5.36 o 
  -3  -3   1     1095.54     1218.90     19.46 o 
  -2  -3   1      226.20      216.87      2.34 o 
  -1  -3   1      644.38      641.62      7.10 o 
   0  -3   1        1.30        4.18      0.11 o 
   1  -3   1      550.41      535.59     16.15 o 
   2  -3   1      161.65      142.60      1.57 o 
   3  -3   1       26.92       25.50      0.47 o 
   4  -3   1       19.55       19.96      0.43 o 
   5  -3   1       24.12       26.53      0.57 o 
   6  -3   1      158.48      167.86      2.54 o 
  -8  -2   1        6.12        6.02      0.30 o 
  -7  -2   1      112.88      106.18      1.65 o 
  -6  -2   1       46.90       54.95      0.91 o 
  -5  -2   1       50.36       49.44      0.81 o 
  -4  -2   1      474.29      478.26      5.13 o 
  -3  -2   1      417.13      417.81      4.49 o 
  -2  -2   1      693.03      745.70     12.55 o 
  -1  -2   1      164.61      185.72      2.26 o 
   0  -2   1      312.56      312.62      5.77 o 
   1  -2   1      606.11      626.47      8.21 o 
   2  -2   1        3.66        4.36      0.10 o 
   3  -2   1       18.32       13.61      0.24 o 
   4  -2   1      324.33      330.37      4.67 o 
   5  -2   1      510.06      536.89      7.54 o 
   6  -2   1       67.39       62.30      1.06 o 
   7  -2   1       17.92       17.47      0.48 o 
  -8  -1   1       26.35       24.45      0.69 o 
  -7  -1   1       57.52       58.06      1.00 o 
  -6  -1   1      153.68      151.27      2.32 o 
  -5  -1   1       29.66       31.01      0.56 o 
  -4  -1   1      188.10      171.79      3.39 o 
  -3  -1   1      426.95      471.90      6.53 o 
  -2  -1   1       45.96       38.46      0.57 o 
  -1  -1   1      247.35      281.68     12.46 o 
   0  -1   1      302.90      281.28      4.07 o 
   1  -1   1        0.85        3.54      0.33 o 
   2  -1   1      343.51      398.21      5.01 o 
   3  -1   1      688.65      687.92     10.84 o 
   4  -1   1       47.39       53.02      2.50 o 
   5  -1   1        0.89        1.11      0.15 o 
   6  -1   1      112.88      108.33      1.68 o 
   7  -1   1       37.14       36.13      0.98 o 
  -8   0   1       59.18       58.30      1.36 o 
  -7   0   1       44.76       41.76      0.96 o 
  -6   0   1      277.06      276.32      4.78 o 
  -5   0   1       11.58        7.93      0.30 o 
  -4   0   1     1658.25     1853.90     26.16 o 
  -3   0   1       41.64       31.96      0.45 o 
  -2   0   1     1535.58     1552.28     28.99 o 
  -1   0   1      389.38      382.54      5.49 o 
   0   0   1      268.95      267.64      3.88 o 
   1   0   1     1411.78     1369.55     20.81 o 
   2   0   1        2.43        1.46      0.16 o 
   3   0   1     1163.68     1196.23     35.98 o 
   4   0   1       86.67       81.21      1.23 o 
   5   0   1      143.47      140.83      2.08 o 
   6   0   1      185.51      185.33      2.72 o 
   7   0   1      113.89      111.63      1.75 o 
   8   0   1       11.27        9.21      0.38 o 
  -8   1   1       16.92       15.99      0.58 o 
  -7   1   1       29.73       29.67      0.79 o 
  -6   1   1      331.16      327.48      5.64 o 
  -5   1   1      210.19      219.27      3.17 o 
  -4   1   1       51.89       37.98      0.70 o 
  -3   1   1      814.91      831.82     10.04 o 
  -2   1   1      495.52      496.70      6.06 o 
  -1   1   1      228.21      229.82      7.04 o 
   0   1   1     1855.12     1802.58     48.34 o 
   1   1   1     1524.45     1615.68     35.83 o 
   2   1   1       70.10       88.19      2.43 o 
   3   1   1     1523.47     1627.66     33.29 o 
   4   1   1      760.71      771.81     11.58 o 
   5   1   1       11.77       11.65      0.28 o 
   6   1   1      183.66      186.91      2.72 o 
   7   1   1      130.39      125.19      1.92 o 
   8   1   1        6.57        6.07      0.54 o 
  -7   2   1       15.04       13.82      0.52 o 
  -6   2   1      147.43      144.88      2.20 o 
  -5   2   1       18.78       18.78      0.43 o 
  -4   2   1       41.17       45.11      0.76 o 
  -3   2   1      317.47      333.85      4.17 o 
  -2   2   1     1622.10     1669.68     18.27 o 
  -1   2   1       12.09       14.61      0.23 o 
   0   2   1     4100.49     3881.88     58.27 o 
   1   2   1      734.90      823.64     22.51 o 
   2   2   1     9492.06    10397.18    431.38 o 
   3   2   1       92.51       77.16      1.01 o 
   4   2   1      114.60      120.69      1.51 o 
   5   2   1      445.53      471.86      6.59 o 
   6   2   1        2.05        1.50      0.36 o 
   7   2   1      196.11      197.75      2.90 o 
   8   2   1        7.10        5.35      0.29 o 
  -7   3   1       13.65       12.54      0.53 o 
  -6   3   1       26.43       27.68      0.74 o 
  -5   3   1      172.01      175.25      2.59 o 
  -4   3   1       39.24       45.94      0.79 o 
  -3   3   1      849.33      899.63      9.71 o 
  -2   3   1      775.75      769.46      8.32 o 
  -1   3   1       40.41       39.79      0.64 o 
   0   3   1     2283.09     2394.19     72.75 o 
   1   3   1     7757.63     8003.72    145.98 o 
   2   3   1       79.86       85.65      1.25 o 
   3   3   1      170.85      182.20      2.22 o 
   4   3   1     1392.05     1459.75     17.05 o 
   5   3   1      200.59      188.73      2.70 o 
   6   3   1      159.82      164.24      2.53 o 
   7   3   1       90.58       90.56      1.42 o 
   8   3   1       51.95       52.31      1.71 o 
  -6   4   1       20.39       20.43      0.65 o 
  -5   4   1      162.92      171.63      2.87 o 
  -4   4   1      748.23      780.60     10.89 o 
  -3   4   1        3.76        4.62      0.22 o 
  -2   4   1     1761.38     1708.69     20.37 o 
  -1   4   1     1073.25      688.57     11.73 o 
   0   4   1     1922.38     2011.31     22.22 o 
   1   4   1     1350.79     1313.75     19.31 o 
   2   4   1      782.49      805.87     11.27 o 
   3   4   1      365.54      382.28      4.62 o 
   4   4   1     2041.87     2240.20     24.00 o 
   5   4   1      149.47      152.65      1.90 o 
   6   4   1      125.82      127.92      3.50 o 
   7   4   1       70.60       74.96      2.23 o 
   8   4   1      172.81      156.71      4.33 o 
  -6   5   1       95.76       96.06      2.73 o 
  -5   5   1      193.69      200.41      3.59 o 
  -4   5   1        2.30        3.43      0.43 o 
  -3   5   1      453.51      462.98      7.82 o 
  -2   5   1      410.23      397.74      7.88 o 
  -1   5   1      711.07      724.35      7.75 o 
   0   5   1       36.19       35.85      0.45 o 
   1   5   1      560.70      525.06      6.32 o 
   2   5   1      533.63      526.79      7.37 o 
   3   5   1      392.14      418.22      5.88 o 
   4   5   1      229.58      221.72      3.17 o 
   5   5   1       39.69       43.16      0.72 o 
   6   5   1       94.41       91.49      2.62 o 
   7   5   1       81.86       79.86      2.38 o 
   8   5   1       73.24       74.28      2.28 o 
  -5   6   1       41.22       43.95      1.03 o 
  -4   6   1       25.27       26.07      0.68 o 
  -3   6   1       77.72       80.44      1.54 o 
  -2   6   1        0.70        1.48      0.16 o 
  -1   6   1      106.89      105.78      1.21 o 
   0   6   1        2.43        3.55      0.39 o 
   1   6   1        1.36        2.96      0.20 o 
   2   6   1      747.39      779.50     10.96 o 
   3   6   1       59.65       65.79      1.04 o 
   4   6   1       12.41       13.69      0.35 o 
   5   6   1      128.19      127.23      1.90 o 
   6   6   1      173.71      170.71      4.62 o 
   7   6   1        0.42        1.28      0.48 o 
   8   6   1       45.86       43.37      1.56 o 
  -4   7   1        3.30        3.80      0.32 o 
  -3   7   1        0.44        0.52      0.15 o 
  -2   7   1       12.39       11.68      0.84 o 
  -1   7   1       23.37       19.98      0.35 o 
   0   7   1        1.13        2.94      0.26 o 
   1   7   1      161.42      170.28      2.50 o 
   2   7   1        2.95        3.11      0.22 o 
   3   7   1      123.94      121.19      1.83 o 
   4   7   1      107.29       96.19      1.49 o 
   5   7   1      254.46      236.60      3.44 o 
   6   7   1       55.30       52.93      0.91 o 
   7   7   1        9.36        9.39      0.64 o 
   8   7   1       87.45       84.88      2.62 o 
  -3   8   1        0.60        2.28      0.38 o 
  -2   8   1       19.27       22.08      0.90 o 
  -1   8   1      111.07      108.83      1.69 o 
   0   8   1       38.18       40.18      0.74 o 
   1   8   1       78.81       77.22      1.25 o 
   2   8   1      172.11      172.41      2.56 o 
   3   8   1      255.77      238.48      3.48 o 
   4   8   1       54.73       53.57      0.93 o 
   5   8   1      176.39      164.26      2.46 o 
   6   8   1       47.00       45.69      0.83 o 
   7   8   1      152.51      137.12      3.90 o 
  -1   9   1       51.30       53.27      0.95 o 
   0   9   1       86.38       88.09      1.43 o 
   1   9   1       49.31       49.18      0.89 o 
   2   9   1       52.03       51.22      0.92 o 
   3   9   1      100.06       96.13      1.55 o 
   4   9   1       47.73       41.62      0.79 o 
   5   9   1       50.72       49.53      0.91 o 
   6   9   1      137.10      126.10      1.97 o 
   0  10   1       19.25       18.57      0.49 o 
   1  10   1       15.50       13.80      0.43 o 
   2  10   1        1.18        1.64      0.27 o 
   3  10   1      138.76      136.65      2.14 o 
   4  10   1        3.60        4.09      0.47 o 
   5  10   1       14.72       13.27      0.42 o 
   6  10   1       30.06       28.35      0.93 o 
  -5  -9   2      167.15      169.51      2.60 o 
  -4  -9   2       17.47       17.02      0.47 o 
  -3  -9   2      257.17      252.10      3.73 o 
  -2  -9   2       66.20       67.97      1.18 o 
  -1  -9   2       41.89       40.33      0.80 o 
   0  -9   2       30.82       29.73      0.65 o 
  -6  -8   2      110.28      109.93      1.75 o 
  -5  -8   2        0.48        1.66      0.29 o 
  -4  -8   2      354.00      349.89      5.06 o 
  -3  -8   2       19.89       18.56      0.47 o 
  -2  -8   2      219.36      217.09      3.21 o 
  -1  -8   2        8.26        8.76      0.32 o 
   0  -8   2       55.36       56.44      0.99 o 
   1  -8   2       83.01       85.60      1.40 o 
   2  -8   2       35.32       34.96      0.88 o 
  -7  -7   2        0.29        1.08      0.51 o 
  -6  -7   2       18.84       17.36      0.44 o 
  -5  -7   2       92.08       90.31      1.44 o 
  -4  -7   2       63.51       62.02      1.05 o 
  -3  -7   2        0.53        1.39      0.47 o 
  -2  -7   2      127.46      131.08      1.99 o 
  -1  -7   2       38.88       40.27      0.74 o 
   0  -7   2       13.03       13.83      0.27 o 
   1  -7   2      244.67      214.71      5.49 o 
   2  -7   2        2.54        2.00      0.20 o 
   3  -7   2       14.72       13.28      0.49 o 
  -8  -6   2        7.48        7.18      0.69 o 
  -7  -6   2        0.98        1.10      0.48 o 
  -6  -6   2        4.28        4.00      0.30 o 
  -5  -6   2       24.78       24.30      0.51 o 
  -4  -6   2        1.91        3.14      0.22 o 
  -3  -6   2        2.69        3.34      0.24 o 
  -2  -6   2      140.58      133.83      1.71 o 
  -1  -6   2       28.33       26.47      0.38 o 
   0  -6   2      141.47      127.22      1.46 o 
   1  -6   2        5.17        4.00      0.15 o 
   2  -6   2      141.13      129.86      1.94 o 
   3  -6   2        2.50        3.14      0.21 o 
   4  -6   2       35.26       41.43      0.79 o 
  -8  -5   2      103.62      110.39      3.22 o 
  -7  -5   2       32.85       34.41      1.28 o 
  -6  -5   2       27.18       25.69      0.51 o 
  -5  -5   2      112.12      117.40      2.42 o 
  -4  -5   2       21.68       19.58      0.57 o 
  -3  -5   2      104.48      106.31      1.47 o 
  -2  -5   2      323.60      317.66      3.44 o 
  -1  -5   2      175.70      166.09      1.84 o 
   0  -5   2      108.87      104.85      1.20 o 
   1  -5   2      134.60      135.80      1.53 o 
   2  -5   2      343.11      346.15      3.76 o 
   3  -5   2       48.26       50.19      0.86 o 
   4  -5   2       62.95       62.76      1.06 o 
   5  -5   2       52.59       52.47      0.96 o 
  -8  -4   2       39.75       41.76      1.46 o 
  -7  -4   2      545.16      557.32     14.24 o 
  -6  -4   2        1.88        2.73      0.41 o 
  -5  -4   2      239.90      233.57      2.57 o 
  -4  -4   2      875.99      955.62     13.09 o 
  -3  -4   2       18.68       14.99      0.37 o 
  -2  -4   2      745.16      744.54      7.96 o 
  -1  -4   2      793.74      754.57      8.19 o 
   0  -4   2      476.60      463.87      4.98 o 
   1  -4   2      183.20      167.99      2.42 o 
   2  -4   2      641.16      626.44      6.71 o 
   3  -4   2       86.40       77.02      1.42 o 
   4  -4   2      174.58      169.18      2.50 o 
   5  -4   2      143.15      149.35      2.27 o 
   6  -4   2       25.29       23.08      0.70 o 
  -7  -3   2      174.28      179.68      2.67 o 
  -6  -3   2      101.92      103.22      1.58 o 
  -5  -3   2      175.81      183.47      2.03 o 
  -4  -3   2      259.31      257.13      2.79 o 
  -3  -3   2      238.74      242.98      2.96 o 
  -2  -3   2      373.02      368.93      4.38 o 
  -1  -3   2      318.89      335.51      3.61 o 
   0  -3   2       93.11       96.79      1.08 o 
   2  -3   2     1011.99     1028.45     11.39 o 
   3  -3   2       92.53       83.11      1.27 o 
   4  -3   2       67.09       69.53      1.11 o 
   5  -3   2      121.67      123.01      1.89 o 
   6  -3   2      122.62      123.88      1.93 o 
  -8  -2   2       31.26       32.84      0.83 o 
  -7  -2   2      170.53      163.85      3.12 o 
  -6  -2   2        0.87        2.16      0.22 o 
  -5  -2   2       61.67       57.84      1.30 o 
  -4  -2   2       60.72       56.23      0.74 o 
  -3  -2   2      737.64      775.71      9.28 o 
  -2  -2   2     1479.20     1775.33     19.65 o 
  -1  -2   2       57.39       48.98      0.58 o 
   0  -2   2      306.62      264.33      2.85 o 
   1  -2   2      764.21      727.33     24.43 o 
   2  -2   2        9.37       20.46      0.28 o 
   3  -2   2      419.60      448.75      5.45 o 
   4  -2   2      143.43      144.46      2.13 o 
   5  -2   2       59.87       61.97      1.58 o 
   6  -2   2      167.97      171.72      2.57 o 
   7  -2   2        9.74       10.38      0.38 o 
  -8  -1   2       58.98       58.61      1.28 o 
  -7  -1   2        2.27        3.58      0.30 o 
  -6  -1   2      128.14      127.19      1.92 o 
  -5  -1   2       91.88       87.74      1.34 o 
  -4  -1   2       74.75       76.27      0.88 o 
  -3  -1   2       89.61       86.18      2.13 o 
  -2  -1   2      154.04      218.19      2.36 o 
  -1  -1   2     3091.67     2783.31     52.95 o 
   0  -1   2     1408.28     1252.15     21.70 o 
   1  -1   2        1.78        3.87      0.26 o 
   2  -1   2      271.25      247.54      3.01 o 
   3  -1   2     1141.22     1117.60     13.65 o 
   4  -1   2      325.41      323.59      4.57 o 
   5  -1   2       15.39       16.07      0.38 o 
   6  -1   2      363.76      381.04      5.42 o 
   7  -1   2        0.84        0.69      0.23 o 
  -8   0   2        2.02        1.23      0.29 o 
  -7   0   2      282.38      273.75      5.29 o 
  -6   0   2      193.06      201.06      2.95 o 
  -5   0   2      155.50      146.29      2.74 o 
  -4   0   2       34.15       32.97      0.42 o 
  -3   0   2     1757.58     1825.72     24.81 o 
  -2   0   2     1050.33     1079.89     11.69 o 
  -1   0   2     1859.16     1732.90     18.90 o 
   0   0   2       91.52       82.32      1.29 o 
   1   0   2      844.37      889.29     12.99 o 
   2   0   2      743.11      709.97      8.70 o 
   3   0   2     1007.70      974.46     18.25 o 
   4   0   2       27.18       31.46      0.69 o 
   5   0   2      165.74      160.35      2.35 o 
   6   0   2        4.20        3.70      0.27 o 
   7   0   2      440.49      452.44      6.42 o 
   8   0   2        6.08        4.09      0.29 o 
  -7   1   2       28.61       28.96      0.78 o 
  -6   1   2      249.68      237.85      4.18 o 
  -5   1   2       97.76       97.65      1.50 o 
  -4   1   2      254.34      267.92      3.29 o 
  -3   1   2     1885.25     1920.78     20.63 o 
  -2   1   2       79.31       63.02      0.71 o 
  -1   1   2       15.52       12.87      0.20 o 
   0   1   2      447.55      455.99      6.54 o 
   1   1   2      448.25      521.05     13.30 o 
   2   1   2        7.51        6.41      0.12 o 
   3   1   2        4.54        8.52      0.18 o 
   4   1   2       14.97       17.27      0.36 o 
   5   1   2        3.28        3.33      0.17 o 
   6   1   2      109.07      118.98      1.80 o 
   7   1   2        0.42        1.03      0.19 o 
   8   1   2        7.02        6.37      0.31 o 
  -7   2   2        5.09        4.73      0.37 o 
  -6   2   2      111.43      115.29      2.18 o 
  -5   2   2       67.03       70.85      1.15 o 
  -4   2   2      134.27      146.25      2.15 o 
  -3   2   2       25.71       42.02      0.51 o 
  -2   2   2      835.78      902.08      9.77 o 
  -1   2   2     1433.59     1442.57     52.01 o 
   0   2   2       20.66       18.64      0.91 o 
   1   2   2     1438.08     1471.32     25.29 o 
   2   2   2     9288.90     9533.81    413.27 o 
   3   2   2      225.02      264.33      3.25 o 
   4   2   2        2.81        5.29      0.14 o 
   5   2   2        8.69        7.63      0.22 o 
   6   2   2       23.22       22.36      0.46 o 
   7   2   2       50.28       48.83      0.86 o 
   8   2   2        7.19        6.98      0.32 o 
  -7   3   2        2.72        3.19      0.35 o 
  -6   3   2       40.05       40.60      0.97 o 
  -5   3   2       21.43       22.00      0.62 o 
  -4   3   2       10.25        9.98      0.30 o 
  -3   3   2       56.91       70.83      1.40 o 
  -2   3   2       12.16        6.31      0.27 o 
  -1   3   2        8.61       12.56      0.24 o 
   0   3   2       80.07       82.96      1.03 o 
   1   3   2      124.92      170.64      2.12 o 
   2   3   2       82.00       87.13      1.14 o 
   3   3   2      108.83      114.95      1.42 o 
   4   3   2      167.11      149.96      1.64 o 
   5   3   2       74.82       75.10      1.14 o 
   6   3   2       73.42       75.39      1.17 o 
   7   3   2       98.86       99.11      1.91 o 
   8   3   2       88.88       84.71      2.53 o 
  -6   4   2       68.40       72.72      2.67 o 
  -5   4   2       64.12       63.96      1.34 o 
  -4   4   2      106.57      101.69      1.90 o 
  -3   4   2       34.96       34.84      0.46 o 
  -2   4   2      656.95      686.21      7.35 o 
  -1   4   2      118.64      106.21      1.54 o 
   0   4   2      716.02      688.24      9.05 o 
   1   4   2     1056.82     1015.77     14.54 o 
   2   4   2     2419.61     2602.21     36.43 o 
   3   4   2        0.88        1.16      0.07 o 
   4   4   2     1599.95     1793.99     19.28 o 
   5   4   2      592.10      613.24      8.60 o 
   6   4   2        3.44        3.22      0.42 o 
   7   4   2      515.32      501.12     12.83 o 
   8   4   2       22.51       19.97      0.91 o 
  -6   5   2       24.37       26.36      1.11 o 
  -5   5   2      146.43      154.72      2.85 o 
  -4   5   2       80.12       81.41      1.59 o 
  -3   5   2      188.49      199.84      2.90 o 
  -2   5   2      463.46      458.21      4.93 o 
  -1   5   2     1085.38     1072.60     12.46 o 
   0   5   2      486.25      487.25      5.24 o 
   1   5   2      593.32      585.38      7.05 o 
   2   5   2     1250.78     1286.25     18.07 o 
   3   5   2      615.38      688.12      9.59 o 
   4   5   2      263.92      267.66      3.88 o 
   5   5   2      192.29      194.12      2.80 o 
   6   5   2      147.06      151.54      4.12 o 
   7   5   2       27.60       25.27      1.01 o 
   8   5   2       68.34       66.59      2.10 o 
  -5   6   2       79.82       85.63      1.74 o 
  -4   6   2      119.99      129.10      2.40 o 
  -3   6   2        0.48        0.92      0.21 o 
  -2   6   2     1129.62     1173.79     12.65 o 
  -1   6   2        4.47        7.23      0.18 o 
   0   6   2      272.69      291.12      4.09 o 
   1   6   2      401.47      423.38      5.96 o 
   2   6   2      464.40      464.10      6.53 o 
   3   6   2       48.51       54.56      3.13 o 
   4   6   2       56.94       52.62      0.86 o 
   5   6   2      103.41      106.38      1.61 o 
   6   6   2       88.91       90.24      2.62 o 
   7   6   2        1.83        2.57      0.50 o 
   8   6   2       32.00       33.82      1.31 o 
  -4   7   2       78.13       80.69      1.62 o 
  -3   7   2      148.59      149.40      2.70 o 
  -2   7   2       39.56       38.84      0.70 o 
  -1   7   2      475.03      491.62      5.30 o 
   0   7   2      112.79      108.46      1.98 o 
   1   7   2      122.87      126.11      1.89 o 
   2   7   2      228.65      226.91      3.28 o 
   3   7   2       27.92       27.26      0.53 o 
   4   7   2      105.60      102.11      1.57 o 
   5   7   2      178.02      178.65      2.63 o 
   6   7   2       59.50       58.88      0.99 o 
   7   7   2        1.89        2.65      0.51 o 
   8   7   2       45.40       48.96      1.71 o 
  -3   8   2       21.02       21.74      0.88 o 
  -2   8   2       64.37       38.66      1.18 o 
  -1   8   2      195.29      199.40      3.53 o 
   0   8   2      114.51      114.09      1.75 o 
   1   8   2       18.54       20.44      0.46 o 
   2   8   2      255.40      250.19      3.63 o 
   3   8   2       96.03       90.95      1.44 o 
   4   8   2      245.96      249.18      4.04 o 
   5   8   2       44.56       40.97      0.76 o 
   6   8   2      111.97      103.85      1.87 o 
   7   8   2       14.25       17.53      0.88 o 
  -1   9   2       73.31       76.47      1.54 o 
   0   9   2       38.41       36.78      0.71 o 
   1   9   2       35.39       34.98      0.70 o 
   2   9   2       92.28       86.12      1.40 o 
   3   9   2      221.02      215.15      3.18 o 
   4   9   2        9.34        8.15      0.31 o 
   5   9   2       37.08       36.52      0.72 o 
   6   9   2      107.46      104.70      1.67 o 
   7   9   2       82.12       72.93      2.33 o 
   0  10   2       29.81       31.96      0.82 o 
   1  10   2       30.99       28.12      0.62 o 
   2  10   2        7.88        8.37      0.34 o 
   3  10   2       23.69       21.26      0.52 o 
   4  10   2       11.18       10.51      0.37 o 
   5  10   2       27.15       25.98      0.60 o 
   6  10   2       38.23       35.36      0.74 o 
   3  11   2       20.68       20.20      0.65 o 
  -4  -9   3       15.78       14.12      0.71 o 
  -3  -9   3       91.60       91.83      1.54 o 
  -2  -9   3       21.58       21.38      0.65 o 
  -1  -9   3       37.94       42.02      1.00 o 
  -6  -8   3      138.92      137.66      2.15 o 
  -5  -8   3      128.90      130.74      2.05 o 
  -4  -8   3       72.94       73.84      1.26 o 
  -3  -8   3      152.46      158.44      2.43 o 
  -2  -8   3      218.98      225.21      3.34 o 
  -1  -8   3       90.74       94.38      1.53 o 
   0  -8   3       43.90       49.65      0.91 o 
   1  -8   3      108.06      105.31      2.76 o 
  -7  -7   3       33.36       33.89      1.33 o 
  -6  -7   3      156.93      160.60      2.44 o 
  -5  -7   3      193.52      197.87      2.95 o 
  -4  -7   3       77.01       79.87      1.31 o 
  -3  -7   3      674.09      684.48      9.65 o 
  -2  -7   3        4.57        4.62      0.25 o 
  -1  -7   3      266.20      264.94      3.85 o 
   0  -7   3       64.04       61.56      0.79 o 
   1  -7   3       51.77       54.94      0.73 o 
   2  -7   3       39.67       35.88      0.70 o 
  -7  -6   3       33.36       34.99      1.31 o 
  -6  -6   3       50.22       49.54      0.88 o 
  -5  -6   3      266.10      265.87      3.86 o 
  -4  -6   3      271.44      271.01      3.92 o 
  -3  -6   3      233.97      241.30      3.51 o 
  -2  -6   3      836.10      840.47      9.00 o 
  -1  -6   3       11.37        8.80      0.21 o 
   0  -6   3       14.45       17.61      0.31 o 
   1  -6   3       84.07       78.22      0.96 o 
   2  -6   3        4.12        5.23      0.23 o 
   3  -6   3       36.24       33.82      0.67 o 
   4  -6   3       11.44       10.43      0.37 o 
  -7  -5   3      101.03      110.69      3.18 o 
  -6  -5   3       71.61       70.74      1.15 o 
  -5  -5   3       37.19       35.78      0.66 o 
  -4  -5   3       28.50       28.08      0.41 o 
  -3  -5   3      129.67      125.31      1.43 o 
  -2  -5   3      326.90      322.40      3.51 o 
  -1  -5   3      171.75      170.88      1.91 o 
   0  -5   3        8.61        7.42      0.18 o 
   1  -5   3      214.66      210.89      2.63 o 
   2  -5   3      117.99      118.49      1.37 o 
   3  -5   3      142.12      123.87      2.35 o 
   4  -5   3        3.95        4.57      0.25 o 
  -7  -4   3        8.67        9.25      0.64 o 
  -6  -4   3       63.60       67.87      1.65 o 
  -5  -4   3       16.21       16.44      0.28 o 
  -4  -4   3      768.86      826.54      9.58 o 
  -3  -4   3      127.41      130.85      1.48 o 
  -2  -4   3      399.53      408.14      4.40 o 
  -1  -4   3      195.88      203.34      2.24 o 
   0  -4   3      639.11      651.42      7.21 o 
   1  -4   3      213.03      195.09      2.16 o 
   2  -4   3      597.72      551.69      5.93 o 
   3  -4   3       16.59       21.23      0.63 o 
   4  -4   3       54.03       50.15      0.88 o 
   5  -4   3       82.07       81.04      1.69 o 
  -7  -3   3       11.81       13.10      0.47 o 
  -6  -3   3      137.02      137.00      2.06 o 
  -5  -3   3       18.35       18.44      0.33 o 
  -4  -3   3      475.83      488.80      6.38 o 
  -3  -3   3      213.92      253.01      2.76 o 
  -2  -3   3        7.99       12.03      0.44 o 
  -1  -3   3     1274.47     1265.45     15.61 o 
   0  -3   3      882.35      837.40      9.04 o 
   1  -3   3       33.07       33.89      0.86 o 
   2  -3   3      186.58      172.24      1.90 o 
   3  -3   3      104.46      104.63      2.02 o 
   4  -3   3       80.63       84.13      1.33 o 
   5  -3   3       49.64       49.25      0.87 o 
   6  -3   3       12.78       12.20      0.40 o 
  -8  -2   3        7.17        6.82      0.41 o 
  -7  -2   3      240.29      232.08      4.09 o 
  -6  -2   3       88.64       93.82      1.76 o 
  -5  -2   3      168.92      169.65      1.89 o 
  -4  -2   3      136.39      143.71      1.60 o 
  -3  -2   3       84.23      104.28      1.18 o 
  -2  -2   3     1716.69     1800.58     21.39 o 
  -1  -2   3       23.17       12.03      0.41 o 
   0  -2   3      502.69      511.10      5.56 o 
   1  -2   3       68.92       46.31      0.86 o 
   2  -2   3      524.33      526.23      5.63 o 
   3  -2   3      142.60      133.61      1.69 o 
   4  -2   3       55.91       54.07      0.90 o 
   5  -2   3        2.40        2.68      0.43 o 
   6  -2   3       86.14       84.40      1.71 o 
   7  -2   3       26.02       26.11      0.75 o 
  -8  -1   3        0.29        0.22      0.22 o 
  -7  -1   3       26.20       27.57      0.77 o 
  -6  -1   3       84.92       80.42      1.56 o 
  -5  -1   3       14.29       14.71      0.34 o 
  -4  -1   3      116.99      114.21      1.29 o 
  -3  -1   3      710.23      731.97      7.88 o 
  -2  -1   3        0.92        2.37      0.09 o 
  -1  -1   3      112.00      108.21      1.20 o 
   0  -1   3      712.33      695.68      7.53 o 
   1  -1   3       61.87       52.88      0.81 o 
   2  -1   3      758.36      763.61      8.71 o 
   3  -1   3       66.05       49.99      0.60 o 
   4  -1   3      421.98      429.73      6.03 o 
   5  -1   3       83.77       83.67      1.31 o 
   6  -1   3      176.77      180.21      2.68 o 
   7  -1   3      133.10      130.35      2.03 o 
  -8   0   3       11.95       11.71      0.50 o 
  -7   0   3       89.99       84.94      1.70 o 
  -6   0   3      175.33      176.26      3.16 o 
  -5   0   3      203.66      205.58      3.71 o 
  -4   0   3       37.10       35.96      0.46 o 
  -3   0   3      902.93      886.25      9.59 o 
  -2   0   3      111.00      109.87      1.22 o 
  -1   0   3      690.01      697.67      7.79 o 
   0   0   3     1350.60     1319.14     15.47 o 
   1   0   3      778.39      739.52     11.13 o 
   2   0   3      264.25      238.32      2.58 o 
   3   0   3     2788.41     2715.12     41.20 o 
   4   0   3      339.65      324.91      4.58 o 
   5   0   3      288.35      288.92      4.12 o 
   6   0   3      649.63      673.08      9.41 o 
   7   0   3       25.64       23.83      0.55 o 
  -7   1   3       72.88       74.60      1.55 o 
  -6   1   3      251.66      245.80      4.33 o 
  -5   1   3       46.61       46.84      0.99 o 
  -4   1   3       94.00      102.31      1.16 o 
  -3   1   3     1276.02     1228.49     17.24 o 
  -2   1   3      236.49      236.51      2.63 o 
  -1   1   3      244.21      214.00      2.58 o 
   0   1   3      778.55      722.05      8.25 o 
   1   1   3     2644.47     2527.06     29.65 o 
   2   1   3     1209.14     1213.77     13.11 o 
   3   1   3      224.22      234.44      2.53 o 
   4   1   3     1180.63     1197.83     20.90 o 
   5   1   3      131.25      125.94      1.86 o 
   6   1   3      221.83      214.49      3.11 o 
   7   1   3       75.28       76.53      1.25 o 
   8   1   3       83.18       78.62      1.77 o 
  -7   2   3       71.61       66.25      1.89 o 
  -6   2   3        0.55        1.40      0.24 o 
  -5   2   3      256.13      248.97      4.35 o 
  -4   2   3       42.51       40.49      0.68 o 
  -3   2   3      433.25      473.79      5.11 o 
  -2   2   3       72.49      112.01      1.25 o 
  -1   2   3      367.51      370.41      4.40 o 
   0   2   3      325.39      181.01      3.05 o 
   1   2   3     1501.24     1515.26     16.31 o 
   2   2   3      336.08      398.78      4.32 o 
   3   2   3      279.04      287.24      3.47 o 
   4   2   3      442.37      440.65      5.33 o 
   5   2   3       64.14       58.38      1.28 o 
   6   2   3        2.62        4.00      0.23 o 
   7   2   3      174.05      174.86      2.58 o 
   8   2   3        5.57        4.56      0.29 o 
  -7   3   3        1.08        0.30      0.35 o 
  -6   3   3      123.32      121.77      2.33 o 
  -5   3   3       96.43       98.32      1.88 o 
  -4   3   3        0.65        0.62      0.18 o 
  -3   3   3        6.71        5.45      0.19 o 
  -2   3   3      356.17      387.90      4.18 o 
  -1   3   3      399.92      455.80      4.90 o 
   0   3   3       11.89       18.09      0.24 o 
   1   3   3      101.38       91.31      1.14 o 
   2   3   3      129.13      128.97      1.58 o 
   3   3   3       18.64       13.22      0.19 o 
   4   3   3      572.72      604.27      7.24 o 
   5   3   3        0.94        0.90      0.11 o 
   6   3   3        3.22        3.93      0.24 o 
   7   3   3       73.68       77.54      2.31 o 
   8   3   3       75.25       75.88      2.32 o 
  -6   4   3       47.23       47.75      1.12 o 
  -5   4   3       61.37       62.40      1.32 o 
  -4   4   3       38.83       41.09      0.92 o 
  -3   4   3      169.53      179.64      2.21 o 
  -2   4   3      894.98      936.70     11.32 o 
  -1   4   3        0.66        2.63      0.25 o 
   0   4   3       88.14       89.96      1.01 o 
   1   4   3      646.15      661.31      9.06 o 
   2   4   3        3.88        7.34      0.30 o 
   3   4   3     1881.11     2001.14     24.15 o 
   4   4   3      783.76      924.23      9.95 o 
   5   4   3      404.29      424.68     10.84 o 
   6   4   3       46.40       46.47      1.48 o 
   7   4   3       58.28       59.11      1.85 o 
   8   4   3       54.12       55.44      1.84 o 
  -6   5   3       15.94       15.46      0.82 o 
  -5   5   3       77.83       89.06      2.63 o 
  -4   5   3      159.33      164.39      2.97 o 
  -3   5   3       34.76       36.25      0.55 o 
  -2   5   3      175.00      160.14      2.32 o 
  -1   5   3      116.00      113.42      1.28 o 
   0   5   3        1.56        2.29      0.10 o 
   1   5   3      502.68      510.32      6.15 o 
   2   5   3      113.66      127.66      1.87 o 
   3   5   3      674.11      747.44     10.49 o 
   4   5   3      239.74      253.72      3.61 o 
   5   5   3      253.94      272.38      3.88 o 
   6   5   3        1.82        3.95      0.52 o 
   7   5   3       20.90       21.66      0.91 o 
   8   5   3       60.46       56.68      1.86 o 
  -5   6   3        1.16        0.80      0.29 o 
  -4   6   3       94.74      101.91      1.96 o 
  -3   6   3        0.52        1.29      0.22 o 
  -2   6   3        3.38        2.92      0.35 o 
  -1   6   3      129.42      126.22      1.43 o 
   0   6   3        2.20        2.40      0.14 o 
   1   6   3       10.51       10.64      0.27 o 
   2   6   3        9.79       23.55      0.54 o 
   3   6   3       16.00       14.39      0.33 o 
   4   6   3      118.63      116.93      1.75 o 
   5   6   3       34.05       34.54      0.62 o 
   6   6   3        0.53        0.58      0.38 o 
   7   6   3       67.99       66.78      2.09 o 
   8   6   3        2.06        3.56      0.60 o 
  -4   7   3        4.66        4.84      0.39 o 
  -3   7   3        4.54        4.40      0.34 o 
  -1   7   3       70.81       72.96      0.98 o 
   0   7   3        3.08        3.19      0.26 o 
   1   7   3       38.32       35.68      0.64 o 
   2   7   3      308.02      299.10      4.27 o 
   3   7   3       33.80       34.85      0.63 o 
   4   7   3       56.37       54.91      0.91 o 
   5   7   3       73.94       69.13      1.12 o 
   6   7   3       71.85       72.21      2.20 o 
   7   7   3       17.23       15.38      0.83 o 
   8   7   3       60.08       59.46      1.99 o 
  -3   8   3       22.49       24.57      0.97 o 
  -2   8   3      114.61       59.97      1.22 o 
  -1   8   3        3.31        3.52      0.29 o 
   0   8   3      624.13      656.21     11.10 o 
   1   8   3        6.33        5.61      0.25 o 
   2   8   3      229.55      220.31      3.22 o 
   3   8   3      423.47      418.53      5.95 o 
   4   8   3       16.18       15.97      0.42 o 
   5   8   3      210.06      200.77      2.96 o 
   6   8   3      136.93      128.50      1.97 o 
   7   8   3       37.80       36.55      1.38 o 
  -1   9   3      303.14      306.38      5.34 o 
   0   9   3       10.51        9.64      0.44 o 
   1   9   3      176.74      176.03      2.63 o 
   2   9   3      245.63      243.02      3.56 o 
   3   9   3       81.39       74.61      1.24 o 
   4   9   3      152.20      144.62      2.21 o 
   5   9   3       39.37       36.10      0.71 o 
   6   9   3       93.76       93.19      1.51 o 
   7   9   3       26.87       24.94      1.11 o 
   0  10   3       90.95       92.12      1.82 o 
   1  10   3       34.46       34.38      0.86 o 
   2  10   3       38.42       37.02      0.75 o 
   3  10   3       28.77       28.57      0.63 o 
   4  10   3       28.03       25.53      0.59 o 
   5  10   3        4.17        4.51      0.28 o 
   6  10   3       50.49       46.95      0.89 o 
   2  11   3        0.45        0.21      0.41 o 
   3  11   3       17.40       16.08      0.56 o 
   4  11   3       23.11       21.77      0.68 o 
  -5  -8   4       99.83      103.65      1.70 o 
  -4  -8   4        1.01        1.50      0.31 o 
  -3  -8   4       24.24       26.11      0.61 o 
  -2  -8   4       57.16       60.01      1.07 o 
  -1  -8   4        1.60        1.87      0.27 o 
   0  -8   4       77.05       79.27      1.61 o 
  -6  -7   4        5.86        6.28      0.31 o 
  -5  -7   4      133.65      131.61      2.05 o 
  -4  -7   4        0.36        0.41      0.22 o 
  -3  -7   4       14.55       13.54      0.40 o 
  -2  -7   4      144.65      143.90      2.21 o 
  -1  -7   4       31.83       31.30      0.65 o 
   0  -7   4        0.95        0.70      0.14 o 
   1  -7   4       36.42       39.08      0.58 o 
   2  -7   4       37.69       39.99      0.92 o 
  -6  -6   4       57.64       58.85      1.03 o 
  -5  -6   4       11.97       12.14      0.53 o 
  -4  -6   4       41.07       37.71      0.72 o 
  -3  -6   4      123.80      128.11      1.97 o 
  -2  -6   4       13.44       12.42      0.26 o 
  -1  -6   4       89.31       92.49      1.11 o 
   0  -6   4        4.39        4.84      0.18 o 
   1  -6   4      153.94      155.27      1.79 o 
   2  -6   4       18.82       20.96      0.49 o 
   3  -6   4       16.69       14.91      0.42 o 
  -6  -5   4       29.86       30.14      0.61 o 
  -5  -5   4      237.77      240.59      3.76 o 
  -4  -5   4      200.71      203.72      2.28 o 
  -3  -5   4      205.33      203.17      2.27 o 
  -2  -5   4       30.97       32.76      0.47 o 
  -1  -5   4     1233.90     1213.21     13.19 o 
   0  -5   4        3.61        4.46      0.22 o 
   1  -5   4      199.13      199.33      2.24 o 
   2  -5   4      218.33      198.97      2.89 o 
   3  -5   4        1.04        3.00      0.23 o 
   4  -5   4       83.59       79.49      1.33 o 
  -6  -4   4      218.90      212.62      2.76 o 
  -5  -4   4      314.55      318.35      3.86 o 
  -4  -4   4      639.52      679.99      7.31 o 
  -3  -4   4      334.44      334.01      3.64 o 
  -2  -4   4     1244.68     1218.27     13.17 o 
  -1  -4   4       17.21       18.39      0.30 o 
   0  -4   4      611.74      600.69      6.45 o 
   1  -4   4      207.57      194.13      2.16 o 
   2  -4   4       55.10       62.49      0.78 o 
   3  -4   4      326.05      311.83      4.46 o 
   4  -4   4        1.34        2.23      0.21 o 
   5  -4   4      129.45      128.40      2.50 o 
  -7  -3   4      276.28      280.35      4.90 o 
  -6  -3   4       26.13       26.69      0.69 o 
  -5  -3   4      592.36      585.22      6.31 o 
  -4  -3   4      745.52      758.30      8.12 o 
  -3  -3   4      157.73      160.79      1.99 o 
  -2  -3   4       50.05       45.62      0.57 o 
  -1  -3   4      871.95      842.44      9.20 o 
   0  -3   4      233.89      217.60      2.39 o 
   1  -3   4      125.04      135.07      1.52 o 
   2  -3   4       90.55       85.33      1.13 o 
   3  -3   4      202.97      190.68      2.79 o 
   4  -3   4        7.94        6.66      0.34 o 
   5  -3   4       77.70       71.11      1.19 o 
   6  -3   4       11.32       10.98      0.64 o 
  -8  -2   4       10.19        9.90      0.47 o 
  -7  -2   4        1.53        2.79      0.30 o 
  -6  -2   4      736.67      713.06     11.98 o 
  -5  -2   4       69.00       67.69      0.84 o 
  -4  -2   4      388.41      395.06      4.28 o 
  -3  -2   4        5.37        7.16      0.16 o 
  -2  -2   4      309.60      329.62      3.57 o 
  -1  -2   4      293.91      287.10      3.12 o 
   0  -2   4      239.13      244.76      2.66 o 
   1  -2   4       24.66       27.11      0.37 o 
   2  -2   4      246.25      242.33      2.65 o 
   3  -2   4      148.51      141.46      2.09 o 
   4  -2   4        7.73        5.67      1.02 o 
   5  -2   4       14.35       16.09      0.41 o 
   6  -2   4       15.10       15.70      0.43 o 
  -7  -1   4       95.12       93.23      1.84 o 
  -6  -1   4       11.53       10.69      0.42 o 
  -5  -1   4       27.33       25.92      0.73 o 
  -4  -1   4      141.82      135.46      1.52 o 
  -3  -1   4      332.61      348.67      3.77 o 
  -2  -1   4       82.24       68.34      0.80 o 
  -1  -1   4      337.66      410.74      4.42 o 
   0  -1   4       51.45       55.45      0.73 o 
   1  -1   4      364.50      344.34      3.71 o 
   2  -1   4      507.76      461.91      5.56 o 
   3  -1   4      240.74      253.57      2.76 o 
   4  -1   4       21.53       18.28      0.39 o 
   5  -1   4       29.51       32.29      1.57 o 
   6  -1   4       85.38       84.09      1.36 o 
   7  -1   4       33.67       35.52      0.72 o 
  -7   0   4       23.58       21.57      0.66 o 
  -6   0   4       16.06       16.82      0.54 o 
  -5   0   4      137.82      133.00      2.42 o 
  -4   0   4      196.50      191.39      2.34 o 
  -3   0   4      627.49      622.24      6.67 o 
  -2   0   4      922.60      957.14     10.40 o 
  -1   0   4      227.51      282.76      3.05 o 
   0   0   4     7426.67     6399.81    220.29 o 
   1   0   4      753.76      692.52      7.49 o 
   2   0   4      381.08      393.09      4.22 o 
   3   0   4      129.30      117.94      1.32 o 
   4   0   4      643.36      642.99      8.96 o 
   5   0   4       75.39       71.89      1.15 o 
   6   0   4      112.10      110.71      1.71 o 
   7   0   4       31.97       29.99      0.64 o 
  -7   1   4       49.79       49.10      1.15 o 
  -6   1   4       60.66       60.79      1.28 o 
  -5   1   4      260.56      250.50      4.37 o 
  -4   1   4      133.77      132.92      1.89 o 
  -3   1   4      493.65      501.56      5.95 o 
  -2   1   4      492.64      484.06      5.30 o 
  -1   1   4     1465.47     1438.68     15.76 o 
   0   1   4     1714.69     1677.77     18.09 o 
   1   1   4       60.44       63.16      0.72 o 
   2   1   4      206.99      207.19      2.25 o 
   3   1   4      377.73      390.94      4.20 o 
   4   1   4      841.30      852.36     17.10 o 
   5   1   4        3.93        4.69      0.20 o 
   6   1   4       96.63       92.15      1.44 o 
   7   1   4      136.08      135.98      2.08 o 
  -7   2   4       11.02       13.08      0.57 o 
  -6   2   4      160.26      157.66      2.91 o 
  -5   2   4       25.28       25.02      0.66 o 
  -4   2   4       19.32       17.94      0.32 o 
  -3   2   4      288.92      298.99      3.59 o 
  -2   2   4      305.51      316.92      3.79 o 
  -1   2   4        6.91        3.51      0.12 o 
   0   2   4        9.41        8.12      0.14 o 
   1   2   4      163.00      180.60      2.56 o 
   2   2   4      317.94      117.84      2.19 o 
   3   2   4      266.06      263.16      3.71 o 
   4   2   4       61.57       58.20      1.09 o 
   5   2   4      205.36      211.14      3.03 o 
   6   2   4       88.85       89.51      1.39 o 
   7   2   4       41.91       39.05      0.73 o 
   8   2   4      233.03      225.13      4.13 o 
  -6   3   4        7.87        7.66      0.40 o 
  -5   3   4      100.55      104.47      2.00 o 
  -4   3   4        4.95        4.93      0.38 o 
  -3   3   4       51.55       56.51      0.77 o 
  -2   3   4      117.09      126.85      1.58 o 
  -1   3   4       12.36        7.21      0.17 o 
   0   3   4      142.49      152.01      2.41 o 
   1   3   4      888.08      895.14      9.70 o 
   2   3   4      376.38      369.52      3.97 o 
   3   3   4      151.35      161.90      2.10 o 
   4   3   4     1088.62     1139.32     12.27 o 
   5   3   4      153.43      155.54      2.81 o 
   6   3   4      310.90      309.62      4.40 o 
   7   3   4      201.99      193.51      5.20 o 
   8   3   4       50.53       45.47      1.59 o 
  -6   4   4       19.23       22.96      0.71 o 
  -5   4   4      192.44      186.07      3.37 o 
  -4   4   4        3.78        7.10      0.36 o 
  -3   4   4      184.41      176.08      2.17 o 
  -2   4   4      292.81      273.85      3.31 o 
  -1   4   4     1081.95     1087.21     34.84 o 
   0   4   4        3.09        6.85      0.30 o 
   1   4   4     2414.41     2544.51     27.27 o 
   2   4   4      719.27      751.80      8.51 o 
   3   4   4      461.65      471.84      5.06 o 
   4   4   4     1058.16     1161.66     15.30 o 
   5   4   4      513.57      504.88     12.84 o 
   6   4   4      251.34      242.08      6.37 o 
   7   4   4      152.75      152.28      4.19 o 
   8   4   4      127.35      131.05      3.72 o 
  -5   5   4       58.44       66.19      1.41 o 
  -4   5   4      158.85      151.02      2.76 o 
  -3   5   4      212.92      218.85      2.69 o 
  -2   5   4      254.88      261.61      3.17 o 
  -1   5   4      179.95      170.82      2.10 o 
   0   5   4      415.63      453.12      4.87 o 
   1   5   4      929.98      993.04     13.48 o 
   2   5   4      576.39      583.10      7.01 o 
   3   5   4      198.88      210.93      3.02 o 
   4   5   4      536.22      547.36      7.66 o 
   5   5   4      184.77      193.87      2.79 o 
   6   5   4      174.65      163.70      4.42 o 
   7   5   4       36.96       41.33      1.44 o 
   8   5   4       64.80       63.45      2.04 o 
  -5   6   4       64.35       74.60      1.58 o 
  -4   6   4       74.80       77.34      1.57 o 
  -3   6   4       12.62       14.18      0.48 o 
  -2   6   4       27.33       29.72      0.55 o 
  -1   6   4      317.50      324.90      3.91 o 
   0   6   4       99.76      108.28      1.23 o 
   1   6   4       23.50       20.59      0.41 o 
   2   6   4       44.13       43.65      0.73 o 
   3   6   4      182.58      193.65      2.80 o 
   4   6   4      159.35      153.77      2.26 o 
   5   6   4      734.34      749.07     10.47 o 
   6   6   4      129.06      129.00      3.59 o 
   7   6   4        7.45        7.99      0.58 o 
   8   6   4       77.76       80.61      2.49 o 
  -4   7   4        9.46       10.34      0.47 o 
  -3   7   4        1.67        2.87      0.29 o 
  -2   7   4       59.63       51.61      5.43 o 
  -1   7   4       31.64       32.04      0.75 o 
   0   7   4        0.52        0.63      0.22 o 
   1   7   4       14.54       13.01      0.33 o 
   2   7   4       22.11       22.84      0.46 o 
   3   7   4        9.89        8.90      0.29 o 
   4   7   4       21.30       24.78      0.51 o 
   5   7   4       71.73       70.21      1.14 o 
   6   7   4       59.98       63.20      1.99 o 
   7   7   4       31.15       34.68      1.31 o 
   8   7   4        3.50        5.96      0.75 o 
  -2   8   4       10.37       11.83      0.44 o 
  -1   8   4       81.08       80.35      1.56 o 
   0   8   4       28.63       29.91      0.72 o 
   1   8   4      120.98      128.11      1.94 o 
   2   8   4       56.62       53.28      0.91 o 
   3   8   4       30.61       27.40      0.55 o 
   4   8   4        2.56        3.80      0.41 o 
   5   8   4      121.16      127.99      1.96 o 
   6   8   4      116.15      114.27      2.18 o 
   7   8   4       26.10       27.35      1.15 o 
  -1   9   4        5.27        6.86      0.37 o 
   0   9   4      221.59      214.95      3.82 o 
   1   9   4       10.91       11.87      0.45 o 
   2   9   4       28.80       28.67      0.60 o 
   3   9   4       54.24       53.14      0.95 o 
   4   9   4       99.35       99.95      1.59 o 
   5   9   4       40.38       41.17      0.79 o 
   6   9   4       73.17       72.68      1.23 o 
   7   9   4       10.68        9.50      0.74 o 
   0  10   4       67.11       70.89      1.47 o 
   1  10   4        5.91        6.84      0.42 o 
   2  10   4       70.88       72.46      1.53 o 
   3  10   4       56.39       55.42      1.00 o 
   4  10   4        2.25        3.30      0.32 o 
   5  10   4       56.88       51.72      0.96 o 
   6  10   4        0.77        1.19      0.34 o 
   2  11   4        1.12        1.37      0.53 o 
   3  11   4       26.76       24.98      1.02 o 
   4  11   4       53.65       51.80      1.19 o 
  -5  -7   5       91.98      100.44      1.65 o 
  -4  -7   5        2.42        3.61      0.34 o 
  -3  -7   5       15.05       15.33      0.44 o 
  -2  -7   5      102.67      108.54      1.74 o 
  -1  -7   5        8.29        9.81      0.56 o 
   0  -7   5        3.80        4.15      0.23 o 
  -6  -6   5        0.31        0.27      0.25 o 
  -5  -6   5       11.12       11.16      0.37 o 
  -4  -6   5        0.37        0.66      0.22 o 
  -3  -6   5       19.93       19.90      0.48 o 
  -2  -6   5        1.68        1.92      0.18 o 
  -1  -6   5        0.70        1.15      0.14 o 
   0  -6   5        0.42        0.61      0.14 o 
   1  -6   5        1.61        1.30      0.15 o 
   2  -6   5       30.51       29.14      0.63 o 
  -6  -5   5       30.45       29.73      0.74 o 
  -5  -5   5      125.36      127.02      1.96 o 
  -4  -5   5        0.69        0.50      0.13 o 
  -3  -5   5        9.23        9.07      0.23 o 
  -2  -5   5        4.33        5.25      0.18 o 
  -1  -5   5       14.08       16.11      0.30 o 
   0  -5   5      163.61      160.95      1.84 o 
   1  -5   5        8.08        8.67      0.22 o 
   2  -5   5       32.17       31.87      0.64 o 
   3  -5   5        3.71        3.52      0.25 o 
  -6  -4   5       31.92       29.58      0.51 o 
  -5  -4   5       31.01       34.95      0.56 o 
  -4  -4   5      212.06      219.53      2.71 o 
  -3  -4   5        1.10        1.14      0.12 o 
  -2  -4   5        7.27        7.30      0.19 o 
  -1  -4   5     1261.91     1222.30     13.13 o 
   0  -4   5       20.27       20.38      0.34 o 
   1  -4   5      160.41      161.67      1.84 o 
   2  -4   5       95.41       94.82      1.14 o 
   3  -4   5      160.54      163.73      3.04 o 
   4  -4   5       34.22       36.27      0.72 o 
  -7  -3   5       92.89       92.74      1.83 o 
  -6  -3   5       68.88       70.41      1.43 o 
  -5  -3   5      143.60      135.16      1.73 o 
  -4  -3   5       76.91       75.11      0.92 o 
  -3  -3   5      494.16      518.86      5.61 o 
  -2  -3   5      246.48      240.36      2.65 o 
  -1  -3   5      552.27      547.18      5.89 o 
   0  -3   5        1.77        1.62      0.15 o 
   1  -3   5      473.84      461.09      4.99 o 
   2  -3   5      160.43      152.35      1.73 o 
   3  -3   5       65.29       66.26      1.36 o 
   4  -3   5       90.26       82.85      1.35 o 
   5  -3   5        1.06        2.83      0.26 o 
  -7  -2   5       68.97       67.09      1.42 o 
  -6  -2   5      116.27      114.14      2.15 o 
  -5  -2   5       62.33       62.98      0.88 o 
  -4  -2   5      478.01      452.04      5.41 o 
  -3  -2   5      404.63      390.56      4.24 o 
  -2  -2   5       35.84       38.45      0.51 o 
  -1  -2   5      150.72      144.84      1.63 o 
   0  -2   5      635.78      594.82      6.38 o 
   1  -2   5        1.92        2.20      0.12 o 
   2  -2   5       25.93       24.17      0.36 o 
   3  -2   5      211.57      200.18      3.60 o 
   4  -2   5       48.63       44.55      0.80 o 
   5  -2   5      158.31      156.58      2.37 o 
   6  -2   5        9.53       10.95      0.46 o 
  -7  -1   5       73.32       75.33      1.56 o 
  -6  -1   5      113.12      110.90      2.11 o 
  -5  -1   5      336.79      324.13      3.93 o 
  -4  -1   5       16.36       17.06      0.33 o 
  -3  -1   5      737.39      707.15      7.59 o 
  -2  -1   5      117.20      100.95      1.29 o 
  -1  -1   5      182.01      185.24      2.05 o 
   0  -1   5      297.87      296.32      3.22 o 
   1  -1   5       89.94       79.04      0.92 o 
   2  -1   5       11.87       10.38      0.22 o 
   3  -1   5      224.87      228.56      3.30 o 
   4  -1   5       48.23       48.48      0.83 o 
   5  -1   5       60.32       58.71      1.00 o 
   6  -1   5       40.36       38.95      0.76 o 
  -7   0   5      132.23      133.54      2.53 o 
  -6   0   5      394.77      383.95      6.62 o 
  -5   0   5       65.96       64.54      1.32 o 
  -4   0   5     2062.00     1975.95     23.61 o 
  -3   0   5       55.61       59.16      0.80 o 
  -2   0   5      527.59      530.80      5.82 o 
  -1   0   5      354.45      346.72      3.75 o 
   0   0   5      487.55      525.75      5.64 o 
   1   0   5      635.27      642.87      6.93 o 
   2   0   5      109.11      106.58      1.21 o 
   3   0   5      411.40      413.13      4.46 o 
   4   0   5      180.06      171.97      2.52 o 
   5   0   5       84.84       80.87      1.29 o 
   6   0   5       46.25       45.09      1.02 o 
   7   0   5       86.63       84.75      1.75 o 
  -7   1   5       18.42       19.19      0.64 o 
  -6   1   5      152.65      147.70      2.74 o 
  -5   1   5      456.08      435.32      7.43 o 
  -4   1   5       60.49       60.06      0.83 o 
  -3   1   5      292.99      301.53      3.63 o 
  -2   1   5      411.80      396.53      4.73 o 
  -1   1   5      321.92      336.44      3.64 o 
   0   1   5      805.10      828.88      9.00 o 
   1   1   5      563.01      632.99      6.81 o 
   2   1   5       59.83       59.47      0.92 o 
   3   1   5      391.76      396.11      4.26 o 
   4   1   5      211.20      197.27      2.85 o 
   5   1   5       62.55       64.38      1.04 o 
   6   1   5       10.61       11.05      0.58 o 
   7   1   5       53.24       52.69      1.17 o 
  -7   2   5       10.90        9.84      0.68 o 
  -6   2   5      126.70      115.28      2.22 o 
  -5   2   5       17.71       18.06      0.61 o 
  -4   2   5        3.01        4.14      0.33 o 
  -3   2   5       84.94       83.19      1.09 o 
  -2   2   5      785.20      764.29      9.10 o 
  -1   2   5        1.83        2.69      0.31 o 
   0   2   5      735.42      738.52      7.98 o 
   1   2   5        5.07        8.39      0.60 o 
   2   2   5      677.52      676.95      7.60 o 
   3   2   5      104.15       88.18      1.01 o 
   4   2   5      183.07      191.38      2.76 o 
   5   2   5       41.06       44.79      0.76 o 
   6   2   5       39.29       39.20      0.71 o 
   7   2   5       16.48       17.50      0.54 o 
  -6   3   5        0.52        1.41      0.29 o 
  -5   3   5       64.08       57.85      1.23 o 
  -4   3   5        3.59        3.09      0.17 o 
  -3   3   5      306.14      301.40      3.64 o 
  -2   3   5      233.23      218.92      2.66 o 
  -1   3   5        0.74        1.02      0.10 o 
   0   3   5      146.88      134.73      1.50 o 
   1   3   5      864.38      864.68     14.30 o 
   2   3   5      413.15      402.22      4.32 o 
   3   3   5       64.17       72.03      0.83 o 
   4   3   5       65.32       66.59      0.79 o 
   5   3   5       99.14      103.03      2.29 o 
   6   3   5       22.55       23.93      0.49 o 
   7   3   5       11.83       13.46      0.71 o 
  -6   4   5        6.12        5.49      0.38 o 
  -5   4   5       14.93       17.92      0.60 o 
  -4   4   5      311.89      288.80      5.02 o 
  -3   4   5        7.46        7.71      0.22 o 
  -2   4   5      202.26      205.23      2.52 o 
  -1   4   5      235.28      229.09      2.78 o 
   0   4   5      595.95      614.02      7.27 o 
   1   4   5      405.10      417.56      4.49 o 
   2   4   5      144.79      143.93      1.59 o 
   3   4   5       12.91       13.96      0.35 o 
   4   4   5      797.55      912.71     16.96 o 
   5   4   5      306.37      306.30      7.92 o 
   6   4   5       11.97       14.32      0.71 o 
   7   4   5      112.62      111.66      3.19 o 
   8   4   5      175.90      179.71      4.95 o 
  -5   5   5      183.40      175.51      3.23 o 
  -4   5   5       10.21       11.21      0.47 o 
  -3   5   5       82.81       82.92      1.11 o 
  -2   5   5      299.92      298.71      4.22 o 
   0   5   5      147.00      149.73      1.85 o 
   1   5   5      121.01      113.11      1.28 o 
   2   5   5      809.86      854.55     11.85 o 
   3   5   5      448.93      477.70      8.17 o 
   4   5   5      369.87      350.53     16.07 o 
   5   5   5      245.57      250.95      6.54 o 
   6   5   5      156.59      148.40      4.05 o 
   7   5   5      109.52      111.95      3.21 o 
   8   5   5      109.85      109.98      3.23 o 
  -5   6   5       37.99       42.21      1.05 o 
  -4   6   5       38.05       43.01      1.01 o 
  -3   6   5       75.12       77.83      1.20 o 
  -2   6   5       77.47       87.09      1.19 o 
  -1   6   5      193.56      191.60      2.36 o 
   0   6   5        0.47        0.87      0.11 o 
   1   6   5      665.75      700.06     11.77 o 
   2   6   5      127.35      128.28      1.90 o 
   3   6   5      255.04      260.69      3.73 o 
   4   6   5      200.25      201.70      3.43 o 
   5   6   5       32.27       37.45      0.67 o 
   6   6   5      392.33      385.81      9.97 o 
   7   6   5       22.47       23.50      0.99 o 
  -4   7   5       37.03       42.37      1.02 o 
  -3   7   5       12.26       14.26      0.50 o 
  -2   7   5       10.48        5.42      0.27 o 
  -1   7   5      138.91      143.66      2.59 o 
   0   7   5       90.03       98.97      1.84 o 
   1   7   5        8.21        8.86      0.34 o 
   2   7   5      372.65      383.82      5.45 o 
   3   7   5       88.97       95.59      1.48 o 
   4   7   5       49.04       46.16      0.81 o 
   5   7   5      330.03      340.50      4.86 o 
   6   7   5      140.80      129.88      3.63 o 
   7   7   5        6.45        9.42      0.64 o 
  -2   8   5       23.22       23.10      0.63 o 
  -1   8   5      108.01      116.89      2.17 o 
   0   8   5       58.36       58.13      1.19 o 
   1   8   5      146.64      154.76      2.80 o 
   2   8   5      159.96      164.12      2.95 o 
   3   8   5      224.81      230.03      3.36 o 
   4   8   5       60.53       61.84      1.04 o 
   5   8   5      291.46      297.88      4.31 o 
   6   8   5        2.25        4.55      0.52 o 
   7   8   5      172.04      152.64      4.29 o 
  -2   9   5       21.20       24.49      0.94 o 
  -1   9   5       45.74       48.86      1.07 o 
   0   9   5      166.91      170.15      3.09 o 
   1   9   5       22.86       23.95      0.66 o 
   2   9   5      101.73      113.47      2.15 o 
   3   9   5       57.61       60.80      1.05 o 
   4   9   5       45.68       48.24      0.88 o 
   5   9   5       18.17       19.24      0.49 o 
   6   9   5      123.63      122.00      1.92 o 
   7   9   5        2.02        2.87      0.63 o 
   0  10   5        1.67        3.76      0.41 o 
   1  10   5       79.32       83.41      1.69 o 
   2  10   5       54.14       56.50      1.23 o 
   3  10   5      106.17      111.03      2.14 o 
   4  10   5        6.07        5.52      0.31 o 
   5  10   5        0.22        0.43      0.32 o 
   6  10   5        9.03        8.56      0.38 o 
   3  11   5        1.05        1.66      0.48 o 
  -2  -7   6       89.01       95.63      1.93 o 
  -5  -6   6       56.24       62.06      1.34 o 
  -4  -6   6       42.52       44.13      0.85 o 
  -3  -6   6        1.12        3.03      0.28 o 
  -2  -6   6      193.95      206.47      2.36 o 
  -1  -6   6       62.18       63.69      0.85 o 
   0  -6   6        7.49        7.35      0.23 o 
   1  -6   6      115.46      123.81      1.49 o 
  -6  -5   6        9.58       10.17      0.65 o 
  -5  -5   6       34.58       43.27      1.04 o 
  -4  -5   6      103.17      100.07      1.22 o 
  -3  -5   6       29.48       32.47      0.50 o 
  -2  -5   6       84.17       85.79      1.07 o 
  -1  -5   6       50.48       51.43      0.70 o 
   0  -5   6       75.57       78.22      0.98 o 
   1  -5   6        6.19        8.07      0.23 o 
   2  -5   6      101.63      109.48      1.74 o 
  -6  -4   6       18.61       19.66      0.44 o 
  -5  -4   6      174.90      175.44      2.23 o 
  -4  -4   6       72.06       77.85      1.08 o 
  -3  -4   6       41.44       38.29      0.61 o 
  -2  -4   6       43.19       49.51      0.67 o 
  -1  -4   6      199.09      197.90      2.23 o 
   0  -4   6       40.25       41.10      0.57 o 
   1  -4   6       30.06       29.93      0.45 o 
   2  -4   6      140.51      140.29      2.32 o 
   3  -4   6       16.27       15.08      0.42 o 
  -6  -3   6       34.20       33.67      0.66 o 
  -5  -3   6       45.79       45.19      0.69 o 
  -4  -3   6        4.14        5.57      0.21 o 
  -3  -3   6      146.11      146.08      1.68 o 
  -2  -3   6        4.38        4.94      0.22 o 
  -1  -3   6       36.00       38.44      0.53 o 
   0  -3   6      219.00      218.32      2.43 o 
   1  -3   6      179.87      187.00      2.11 o 
   2  -3   6      382.48      342.12     16.52 o 
   3  -3   6       15.69       15.25      0.41 o 
   4  -3   6        5.98        7.96      0.32 o 
  -7  -2   6       69.63       66.99      1.44 o 
  -6  -2   6        9.66        8.18      0.46 o 
  -5  -2   6        1.12        1.17      0.15 o 
  -4  -2   6       51.67       49.57      0.73 o 
  -3  -2   6        1.15        2.23      0.15 o 
  -2  -2   6       13.64       14.39      0.27 o 
  -1  -2   6        4.04        3.74      0.35 o 
   0  -2   6      176.51      172.84      1.94 o 
   1  -2   6      680.46      654.30      7.03 o 
   2  -2   6       64.05       62.16      1.02 o 
   3  -2   6       70.32       72.97      1.19 o 
   4  -2   6       21.00       22.25      0.51 o 
   5  -2   6        9.00        9.67      0.35 o 
  -7  -1   6        7.98        8.47      0.43 o 
  -6  -1   6        2.00        2.52      0.28 o 
  -5  -1   6        1.15        1.09      0.14 o 
  -4  -1   6       30.28       32.16      0.52 o 
  -3  -1   6       42.61       43.48      0.64 o 
  -2  -1   6      163.50      171.96      2.14 o 
  -1  -1   6      211.91      228.78      3.10 o 
   0  -1   6      486.29      474.72      5.12 o 
   1  -1   6       12.90       10.71      0.21 o 
   2  -1   6        1.03        1.17      0.15 o 
   3  -1   6      225.28      210.33      3.05 o 
   4  -1   6      123.72      119.90      1.84 o 
   5  -1   6        1.35        2.48      0.22 o 
   6  -1   6      120.21      117.56      1.86 o 
  -7   0   6        0.30        0.35      0.24 o 
  -6   0   6      189.33      181.73      3.32 o 
  -5   0   6      110.28      104.38      1.38 o 
  -4   0   6        4.75        4.62      0.19 o 
  -3   0   6      427.74      413.51      4.96 o 
  -2   0   6      317.31      299.36      3.62 o 
  -1   0   6      828.02      802.75      8.67 o 
   0   0   6      116.20      112.14      1.28 o 
   1   0   6      180.42      183.87      2.04 o 
   2   0   6      183.18      163.66      2.38 o 
   3   0   6      492.50      483.46      5.22 o 
   4   0   6       30.66       32.46      0.62 o 
   5   0   6      135.05      131.56      2.01 o 
   6   0   6       18.43       21.51      0.52 o 
  -6   1   6      180.22      175.12      3.22 o 
  -5   1   6      130.37      129.75      2.43 o 
  -4   1   6      107.93      106.92      1.39 o 
  -3   1   6     1468.98     1399.54     16.67 o 
  -2   1   6      149.18      149.09      1.86 o 
  -1   1   6      195.08      185.91      2.29 o 
   0   1   6      469.36      488.82      5.26 o 
   1   1   6      288.40      278.60      3.03 o 
   2   1   6      283.46      284.72      3.10 o 
   3   1   6      118.10      118.24      1.56 o 
   4   1   6       88.55       82.80      1.29 o 
   5   1   6       60.42       60.29      1.25 o 
   6   1   6       67.85       69.14      1.16 o 
   7   1   6       87.84       88.27      1.73 o 
  -6   2   6      109.85      104.14      2.06 o 
  -5   2   6       96.63      100.77      1.96 o 
  -4   2   6      560.78      554.40      6.62 o 
  -3   2   6       33.98       34.02      1.07 o 
  -2   2   6     1127.61     1092.61     13.12 o 
  -1   2   6        2.40        2.25      0.13 o 
   0   2   6       35.78       32.12      0.48 o 
   1   2   6     1191.56     1199.92     13.42 o 
   2   2   6      165.79      188.18      2.07 o 
   3   2   6       72.70       78.89      0.92 o 
   4   2   6       68.50       70.96      1.11 o 
   5   2   6       69.57       67.56      1.09 o 
   6   2   6        3.11        3.14      0.22 o 
   7   2   6       41.05       41.14      0.79 o 
  -6   3   6       61.42       61.63      1.37 o 
  -5   3   6       51.10       51.21      1.15 o 
  -4   3   6       10.13        9.87      0.26 o 
  -3   3   6      243.40      244.56      3.00 o 
  -2   3   6       89.82       87.29      1.15 o 
  -1   3   6       23.08       23.39      0.39 o 
   0   3   6      104.83      106.23      1.35 o 
   1   3   6       32.87       32.43      0.43 o 
   2   3   6       24.57       27.41      0.49 o 
   3   3   6       52.21       56.00      0.88 o 
   4   3   6       80.88       86.92      1.01 o 
   5   3   6       83.71       81.60      1.27 o 
   6   3   6        3.54        3.29      0.33 o 
   7   3   6       90.77       93.09      2.75 o 
  -5   4   6       57.67       54.51      1.22 o 
  -4   4   6      103.32       99.00      1.92 o 
  -3   4   6       25.69       26.18      0.45 o 
  -2   4   6      213.18      217.36      2.67 o 
  -1   4   6       57.18       51.08      0.72 o 
   1   4   6      192.17      199.63      2.43 o 
   2   4   6      537.54      528.80      5.86 o 
   3   4   6       37.88       38.79      0.62 o 
   4   4   6      264.79      284.18      3.09 o 
   5   4   6       88.57       83.46      2.38 o 
   6   4   6      101.88       99.90      2.85 o 
   7   4   6        2.00        4.25      0.56 o 
  -5   5   6       93.49       92.47      1.88 o 
  -4   5   6       29.98       31.54      0.81 o 
  -3   5   6       78.56       73.74      1.02 o 
  -2   5   6      142.69      133.96      1.71 o 
  -1   5   6      537.35      490.42      5.86 o 
   0   5   6      200.63      189.82      2.71 o 
   1   5   6      185.61      183.42      2.25 o 
   2   5   6      441.14      427.02      5.16 o 
   3   5   6      123.27      121.52      1.80 o 
   5   5   6       91.69       97.52      2.75 o 
   6   5   6        0.96        2.15      0.44 o 
   7   5   6       44.51       50.38      1.68 o 
  -4   6   6       75.80       75.03      1.56 o 
  -3   6   6        1.02        1.08      0.16 o 
  -2   6   6      342.90      330.61      4.63 o 
  -1   6   6       50.63       48.47      0.70 o 
   0   6   6       25.50       26.26      0.43 o 
   1   6   6       22.06       24.75      0.59 o 
   2   6   6      396.38      403.60      6.87 o 
   3   6   6        1.57        1.77      0.39 o 
   4   6   6        1.67        2.39      0.20 o 
   5   6   6        6.55        7.34      0.27 o 
   6   6   6       36.42       43.86      1.46 o 
   7   6   6        1.16        0.95      0.49 o 
  -3   7   6       73.57       70.05      1.60 o 
  -2   7   6        2.89        3.09      0.41 o 
  -1   7   6       17.26       19.10      0.70 o 
   0   7   6       43.14       41.44      1.02 o 
   1   7   6       57.97       61.22      1.69 o 
   2   7   6       68.16       67.29      1.32 o 
   3   7   6        2.49        3.51      0.22 o 
   4   7   6       32.32       33.68      0.84 o 
   5   7   6      118.32      113.67      6.55 o 
   6   7   6       16.60       17.84      0.84 o 
   7   7   6       13.19       13.58      0.76 o 
  -2   8   6        5.64        6.91      0.36 o 
  -1   8   6      110.49      112.68      2.11 o 
   0   8   6      108.70      111.01      2.86 o 
   1   8   6       38.99       39.07      0.88 o 
   2   8   6        9.50       11.81      0.61 o 
   3   8   6      392.28      401.99      6.89 o 
   4   8   6       68.59       75.32      1.23 o 
   5   8   6       50.24       53.18      0.93 o 
   6   8   6      317.97      299.74      7.88 o 
   7   8   6        2.88        1.47      0.51 o 
  -1   9   6       81.39       84.93      2.26 o 
   0   9   6       52.30       56.16      1.21 o 
   1   9   6       51.00       53.22      1.22 o 
   2   9   6      233.69      249.04      4.40 o 
   3   9   6      117.45      124.34      2.33 o 
   4   9   6      148.82      142.62      2.63 o 
   5   9   6      112.90      118.06      1.85 o 
   6   9   6       48.21       51.20      1.51 o 
   0  10   6       46.00       47.39      1.51 o 
   1  10   6       51.99       59.42      1.29 o 
   2  10   6       57.68       57.97      1.27 o 
   3  10   6       92.12       94.05      1.87 o 
   4  10   6       36.97       35.20      0.88 o 
   5  10   6       40.21       42.35      1.00 o 
  -2  -6   7       55.32       62.34      0.95 o 
  -4  -5   7       10.77       10.09      0.30 o 
  -3  -5   7        2.40        2.63      0.21 o 
  -2  -5   7      150.63      160.89      1.88 o 
  -1  -5   7       80.10       83.82      1.06 o 
   0  -5   7       24.41       25.00      0.44 o 
   1  -5   7       16.09       15.32      0.33 o 
  -5  -4   7       11.88       11.68      0.32 o 
  -4  -4   7      195.08      210.05      2.66 o 
  -3  -4   7      120.58      120.75      1.60 o 
  -2  -4   7      255.80      269.49      3.02 o 
  -1  -4   7       75.80       74.50      0.95 o 
   0  -4   7      269.33      281.59      3.14 o 
   1  -4   7      221.33      223.52      2.53 o 
   2  -4   7       88.12       86.36      1.42 o 
  -6  -3   7       65.97       70.07      1.18 o 
  -5  -3   7       77.80       80.43      1.13 o 
  -4  -3   7      383.88      366.81      4.47 o 
  -3  -3   7       67.46       80.11      1.11 o 
  -2  -3   7      243.78      220.20      2.75 o 
  -1  -3   7      253.80      258.31      2.88 o 
   0  -3   7      356.52      344.55      3.79 o 
   1  -3   7       92.61       94.70      1.15 o 
   2  -3   7      169.49      172.04      2.57 o 
   3  -3   7       41.67       41.53      0.79 o 
  -6  -2   7       35.69       32.29      0.84 o 
  -5  -2   7       33.74       34.31      0.58 o 
  -4  -2   7       78.74       84.31      1.16 o 
  -3  -2   7      216.66      180.63      2.28 o 
  -2  -2   7       14.48       18.47      0.37 o 
  -1  -2   7      216.33      199.07      2.24 o 
   0  -2   7      168.29      170.89      1.94 o 
   1  -2   7        0.63        1.74      0.29 o 
   2  -2   7       99.95       92.74      3.51 o 
   3  -2   7       49.11       48.18      0.87 o 
   4  -2   7       39.98       43.09      0.82 o 
  -6  -1   7        4.46        5.03      0.37 o 
  -5  -1   7       39.32       39.47      0.64 o 
  -4  -1   7       41.32       38.69      0.62 o 
  -3  -1   7       56.48       58.13      0.84 o 
  -2  -1   7        1.76        2.07      0.20 o 
  -1  -1   7       20.81       22.32      0.40 o 
   0  -1   7      109.45      104.46      1.23 o 
   1  -1   7       37.16       38.52      0.53 o 
   2  -1   7      375.21      379.18      4.14 o 
   3  -1   7       28.47       29.54      0.60 o 
   4  -1   7      104.23      102.68      1.62 o 
   5  -1   7        9.24       10.55      0.36 o 
  -6   0   7       44.57       43.87      1.06 o 
  -5   0   7       60.21       61.06      0.89 o 
  -4   0   7        6.51        4.77      0.20 o 
  -3   0   7       69.98       66.68      0.94 o 
  -2   0   7       21.04       21.67      0.39 o 
  -1   0   7        6.87        8.38      0.23 o 
   0   0   7       51.06       54.59      0.69 o 
   1   0   7      287.95      285.25      3.12 o 
   2   0   7      157.15      157.03      1.79 o 
   3   0   7      726.37      718.65      7.71 o 
   4   0   7       33.45       35.40      0.67 o 
   5   0   7        9.69        9.14      0.34 o 
   6   0   7      175.81      184.62      3.34 o 
  -6   1   7       14.53       13.57      0.53 o 
  -5   1   7       14.71       13.45      0.51 o 
  -4   1   7        7.68        8.32      0.25 o 
  -3   1   7       48.96       46.70      0.70 o 
  -2   1   7      169.12      165.39      2.08 o 
  -1   1   7        3.94        3.82      0.17 o 
   0   1   7       42.93       42.49      0.62 o 
   1   1   7      181.32      187.79      2.09 o 
   2   1   7      356.72      348.42      3.79 o 
   3   1   7       69.14       65.38      0.80 o 
   4   1   7      156.37      152.28      2.26 o 
   5   1   7       56.62       54.33      0.95 o 
   6   1   7       82.31       79.87      1.33 o 
  -6   2   7       75.95       82.44      2.46 o 
  -5   2   7        0.37        0.58      0.22 o 
  -4   2   7        4.10        3.58      0.19 o 
  -3   2   7      489.06      474.99      5.70 o 
  -2   2   7      126.89      126.77      1.62 o 
  -1   2   7      134.26      128.02      1.63 o 
   0   2   7       65.13       60.17      0.83 o 
   1   2   7      600.31      606.40      7.20 o 
   2   2   7        3.21        5.77      0.16 o 
   3   2   7       27.32       26.18      0.91 o 
   4   2   7      109.36      107.35      1.63 o 
   5   2   7       77.22       73.06      1.18 o 
   6   2   7        0.32        0.55      0.19 o 
  -5   3   7      125.46      118.14      2.29 o 
  -4   3   7       20.71       20.09      0.39 o 
  -3   3   7        1.63        1.64      0.17 o 
  -2   3   7       67.20       62.87      0.88 o 
  -1   3   7      335.75      327.33      3.96 o 
   0   3   7       22.87       23.36      0.40 o 
   1   3   7       14.75       12.13      0.26 o 
   2   3   7       62.17       64.25      0.78 o 
   3   3   7        4.48        4.25      0.22 o 
   4   3   7      201.17      204.17      2.95 o 
   7   3   7       58.42       64.99      2.09 o 
  -5   4   7       51.26       53.03      1.22 o 
  -4   4   7       26.81       26.76      0.57 o 
  -3   4   7       44.48       47.52      0.72 o 
  -2   4   7      750.67      728.25      8.65 o 
  -1   4   7        6.08        5.56      0.19 o 
   0   4   7       60.80       57.08      0.79 o 
   2   4   7       11.36       11.50      0.26 o 
   3   4   7      589.10      577.75      6.21 o 
   4   4   7        2.26        3.75      0.35 o 
   5   4   7      139.87      142.16      3.86 o 
   6   4   7       43.04       47.96      1.57 o 
   7   4   7      122.76      124.35      3.54 o 
  -4   5   7      163.35      163.72      3.02 o 
  -3   5   7       94.95       96.71      1.30 o 
  -2   5   7      159.04      157.50      2.96 o 
  -1   5   7      199.45      193.25      2.40 o 
   0   5   7       89.19       86.03      1.14 o 
   1   5   7      217.39      213.56      2.62 o 
   2   5   7      413.36      425.31      5.09 o 
   3   5   7        5.44        6.04      0.23 o 
   4   5   7       38.77       26.86      0.62 o 
   5   5   7      269.00      279.63      7.28 o 
   6   5   7       49.75       49.84      1.62 o 
   7   5   7       53.55       57.15      1.87 o 
  -4   6   7       93.46      102.53      2.03 o 
  -3   6   7       50.78       48.16      0.74 o 
  -2   6   7       33.14       33.29      0.55 o 
  -1   6   7      120.57       57.78      1.16 o 
   0   6   7       76.87       75.12      1.23 o 
   1   6   7       27.83       27.31      0.66 o 
   2   6   7       84.33       86.86      2.39 o 
   3   6   7       16.86       17.32      0.71 o 
   4   6   7       65.26       68.14      1.10 o 
   5   6   7       90.92       91.17      2.61 o 
   6   6   7       11.05       10.84      0.63 o 
   7   6   7        2.32        3.81      0.58 o 
  -3   7   7        6.46        6.77      0.31 o 
  -2   7   7       16.19       14.65      1.00 o 
  -1   7   7       57.83       53.58      1.90 o 
   0   7   7       11.69       10.50      0.39 o 
   1   7   7       19.29       16.58      0.49 o 
   2   7   7       65.38       65.15      1.30 o 
   3   7   7       40.33       37.66      0.84 o 
   4   7   7        5.43        4.99      0.30 o 
   5   7   7        9.96        9.39      0.32 o 
   6   7   7        3.31        4.42      0.58 o 
   7   7   7        8.48        9.27      0.65 o 
  -2   8   7       36.08       34.02      0.82 o 
  -1   8   7        7.01        8.35      0.39 o 
   0   8   7      114.26      114.55      2.15 o 
   1   8   7        6.58        6.64      0.36 o 
   2   8   7       75.27       72.89      1.45 o 
   3   8   7        9.39        9.92      0.40 o 
   4   8   7       46.96       49.14      1.16 o 
   5   8   7        4.31        4.62      0.27 o 
   6   8   7       25.30       28.05      1.11 o 
  -1   9   7       80.35       79.36      1.60 o 
   0   9   7       39.77       39.33      0.93 o 
   1   9   7        8.41        9.03      0.41 o 
   2   9   7       43.95       46.61      1.44 o 
   3   9   7      120.40      121.98      3.17 o 
   4   9   7       14.70       14.03      0.69 o 
   5   9   7        8.53       10.09      0.46 o 
   6   9   7       48.26       50.14      1.70 o 
   1  10   7       29.73       30.88      1.12 o 
   2  10   7       36.82       39.50      0.97 o 
   3  10   7       27.52       26.43      0.74 o 
   4  10   7        1.04        4.46      1.14 o 
  -4  -4   8      160.15      162.56      2.43 o 
  -3  -4   8       12.82       11.45      0.33 o 
  -2  -4   8      143.74      159.86      2.08 o 
  -1  -4   8       50.96       47.69      0.80 o 
   0  -4   8       10.66       11.97      0.29 o 
   1  -4   8       32.97       31.93      0.52 o 
  -4  -3   8      156.10      156.57      2.04 o 
  -3  -3   8       86.20       83.45      1.18 o 
  -2  -3   8       21.09       20.16      0.46 o 
  -1  -3   8       57.98       59.50      0.89 o 
   0  -3   8      154.81      155.12      1.81 o 
   1  -3   8       55.84       60.61      0.81 o 
   2  -3   8       40.67       40.10      0.78 o 
  -5  -2   8        5.59        4.27      0.23 o 
  -4  -2   8      107.90      105.96      1.44 o 
  -3  -2   8        3.36        3.31      0.25 o 
  -2  -2   8       79.53       87.02      1.20 o 
  -1  -2   8      175.64      178.57      2.27 o 
   0  -2   8      255.27      254.76      3.15 o 
   1  -2   8        2.51        2.20      0.19 o 
   2  -2   8      108.65      110.29      1.32 o 
   3  -2   8      188.76      191.74      3.20 o 
  -5  -1   8        0.36        0.79      0.18 o 
  -4  -1   8       40.16       40.45      0.66 o 
  -3  -1   8      113.01      118.25      1.57 o 
  -2  -1   8      392.66      366.74      4.46 o 
  -1  -1   8       15.29       20.91      0.41 o 
   0  -1   8      319.83      307.98      3.77 o 
   1  -1   8      119.81      119.98      1.41 o 
   2  -1   8       99.32      101.80      2.70 o 
   3  -1   8      237.38      242.77      3.55 o 
   4  -1   8       22.77       26.07      0.60 o 
  -5   0   8       30.48       33.25      0.90 o 
  -4   0   8      226.55      224.43      2.82 o 
  -3   0   8      340.74      322.78      3.95 o 
  -2   0   8       76.17       87.12      1.19 o 
  -1   0   8      320.15      295.98      3.63 o 
   0   0   8      313.65      333.68      4.06 o 
   1   0   8      347.37      339.24      4.12 o 
   2   0   8      410.36      416.71      4.70 o 
   3   0   8        8.66        8.48      0.30 o 
   4   0   8      256.85      256.68      3.74 o 
   5   0   8       31.96       31.05      0.66 o 
  -5   1   8      164.47      157.93      2.36 o 
  -4   1   8       70.45       71.01      1.02 o 
  -3   1   8      232.69      231.41      2.88 o 
  -2   1   8      315.53      286.60      3.52 o 
  -1   1   8      100.39      100.44      1.33 o 
   0   1   8      669.71      674.89      8.04 o 
   1   1   8      143.57      148.03      1.88 o 
   2   1   8       94.59       88.43      1.06 o 
   3   1   8       25.90       25.09      0.78 o 
   4   1   8      465.60      452.23      6.41 o 
   5   1   8        0.31        0.71      0.21 o 
  -5   2   8       86.35       85.83      2.12 o 
  -4   2   8        5.57        5.83      0.23 o 
  -3   2   8      133.04      134.70      1.75 o 
  -2   2   8       43.55       46.41      0.71 o 
  -1   2   8       42.25       41.26      0.64 o 
   0   2   8       17.60       18.78      0.37 o 
   1   2   8       30.06       30.85      0.50 o 
   2   2   8        3.97        6.44      0.21 o 
   3   2   8      213.31      211.81      3.07 o 
   4   2   8        2.68        2.53      0.22 o 
   5   2   8       47.75       55.08      3.36 o 
   6   2   8       30.06       34.27      0.70 o 
  -5   3   8       41.50       41.68      1.03 o 
  -4   3   8        3.38        3.46      0.26 o 
  -3   3   8        2.28        2.39      0.19 o 
  -2   3   8       69.06       71.60      1.00 o 
  -1   3   8       94.12       92.34      1.23 o 
   0   3   8       44.02       46.71      0.69 o 
   1   3   8       21.41       23.49      0.42 o 
   2   3   8       32.30       28.81      0.47 o 
   3   3   8        2.19        2.87      0.20 o 
   4   3   8      128.75      126.46      1.91 o 
   5   3   8       31.46       28.83      0.58 o 
   6   3   8       14.48       15.45      0.81 o 
  -4   4   8       14.21       16.20      0.45 o 
  -3   4   8        6.81        5.87      0.23 o 
  -2   4   8       20.63       21.99      0.60 o 
  -1   4   8      656.67      647.61      7.72 o 
   0   4   8      161.11      168.01      2.11 o 
   1   4   8      281.13      272.64      3.33 o 
   3   4   8       52.23       50.21      0.72 o 
   4   4   8      135.33      136.40      2.04 o 
   5   4   8       93.10       96.73      2.76 o 
   6   4   8       45.94       47.03      1.58 o 
  -4   5   8        4.96        4.77      0.37 o 
  -3   5   8       64.21       60.71      0.90 o 
  -2   5   8      203.39      196.73      2.48 o 
  -1   5   8        1.41        2.24      0.18 o 
   0   5   8       78.99       66.83      4.10 o 
   1   5   8      292.21      287.81      3.51 o 
   2   5   8      182.09      181.43      2.61 o 
   3   5   8       31.31       30.52      0.71 o 
   4   5   8      147.24      148.17      2.66 o 
   5   5   8      100.45      114.78      3.19 o 
   6   5   8       83.81       74.48      2.25 o 
  -3   6   8       24.52       27.07      0.51 o 
  -2   6   8        5.32        5.32      0.22 o 
  -1   6   8      102.53       95.76      3.44 o 
   0   6   8      174.31      168.39      2.12 o 
   1   6   8       42.88       43.43      0.94 o 
   2   6   8       17.54       21.54      0.58 o 
   3   6   8      173.40      170.15      3.04 o 
   4   6   8        1.06        0.73      0.25 o 
   5   6   8      208.04      202.86      5.39 o 
   6   6   8        4.74        4.72      0.51 o 
  -2   7   8       65.10       65.57      1.10 o 
  -1   7   8       56.65       54.63      1.56 o 
   0   7   8       32.13       32.34      0.77 o 
   1   7   8        1.04        1.04      0.28 o 
   2   7   8       58.50       61.03      1.25 o 
   3   7   8       29.09       31.17      0.76 o 
   4   7   8       22.71       23.31      0.62 o 
   5   7   8       12.79       14.68      0.68 o 
   6   7   8       11.35       12.64      0.70 o 
  -1   8   8       94.89       89.85      1.75 o 
   0   8   8        0.28        0.23      0.27 o 
   1   8   8       37.50       41.15      1.38 o 
   2   8   8       71.64       75.90      1.61 o 
   3   8   8       60.07       56.95      1.20 o 
   4   8   8        4.88        5.68      0.51 o 
   5   8   8       37.07       42.89      1.15 o 
   0   9   8      100.43      102.74      2.91 o 
   1   9   8       56.46       52.62      1.16 o 
   2   9   8       37.66       39.15      0.94 o 
   3   9   8       59.43       59.38      1.27 o 
   4   9   8       31.55       34.00      0.84 o 
   5   9   8       78.02       82.19      1.65 o 
  -2  -3   9       43.51       48.26      0.78 o 
  -1  -3   9      150.31      169.51      2.21 o 
   0  -3   9        2.63        1.91      0.21 o 
  -4  -2   9      112.87      108.93      2.10 o 
  -3  -2   9       47.08       51.32      0.83 o 
  -2  -2   9       27.70       28.47      0.53 o 
  -1  -2   9       14.62       12.82      0.36 o 
   0  -2   9       16.90       16.39      0.37 o 
   1  -2   9       23.42       22.46      0.45 o 
   2  -2   9        1.12        1.66      0.23 o 
  -4  -1   9        0.39        0.39      0.18 o 
  -3  -1   9       68.38       68.15      1.01 o 
  -2  -1   9        3.32        3.81      0.21 o 
  -1  -1   9       14.22       12.60      0.32 o 
   0  -1   9       21.54       24.67      0.47 o 
   1  -1   9        0.50        0.71      0.17 o 
   2  -1   9        0.61        0.68      0.16 o 
   3  -1   9       48.32       52.62      0.96 o 
  -4   0   9      134.78      144.79      1.91 o 
  -3   0   9       68.57       62.26      0.93 o 
  -2   0   9       68.55       63.37      0.94 o 
  -1   0   9        2.66        3.88      0.21 o 
   0   0   9      149.34      157.31      2.02 o 
   1   0   9      101.87      105.64      1.41 o 
   2   0   9       75.06       76.23      1.07 o 
   3   0   9       61.70       58.61      1.03 o 
   4   0   9       71.75       72.93      1.24 o 
  -4   1   9      115.89      112.57      1.53 o 
  -3   1   9       63.15       61.02      0.91 o 
  -2   1   9      144.29      137.04      1.80 o 
  -1   1   9       85.64       90.58      1.24 o 
   0   1   9      656.88      658.27      7.87 o 
   1   1   9      106.50      107.65      1.43 o 
   2   1   9      100.35       96.56      1.38 o 
   3   1   9      304.84      302.98      5.25 o 
   4   1   9       28.08       28.64      0.61 o 
  -4   2   9       22.11       22.39      0.46 o 
  -3   2   9       38.35       39.07      0.65 o 
  -2   2   9      403.32      409.80      4.98 o 
  -1   2   9      264.19      255.42      3.17 o 
   0   2   9       47.09       47.63      0.73 o 
   1   2   9      339.12      344.17      4.19 o 
   2   2   9      150.74      165.53      2.10 o 
   3   2   9       19.89       17.59      0.37 o 
   4   2   9      472.29      481.08      6.81 o 
   5   2   9       17.15       18.51      0.47 o 
  -4   3   9       36.11       37.93      0.65 o 
  -3   3   9      146.44      147.89      1.93 o 
  -2   3   9      179.74      180.49      2.30 o 
  -1   3   9       33.97       36.48      0.61 o 
   0   3   9      142.65      136.33      1.77 o 
   1   3   9      126.70      129.56      1.68 o 
   2   3   9      244.98      247.76      3.05 o 
   3   3   9       42.10       45.95      0.69 o 
   4   3   9       20.53       18.13      0.53 o 
   5   3   9       23.47       27.93      0.60 o 
  -4   4   9       18.05       19.51      0.49 o 
  -3   4   9      106.32      109.42      1.48 o 
  -2   4   9       58.84       59.72      1.01 o 
  -1   4   9       57.93       60.96      0.89 o 
   0   4   9      134.94      137.42      1.78 o 
   1   4   9      166.49      168.04      2.13 o 
   2   4   9       83.98       85.39      1.16 o 
   3   4   9        1.63        1.84      0.28 o 
   4   4   9       77.62       14.76      0.58 o 
  -3   5   9       14.66       16.92      0.40 o 
  -2   5   9       63.04       65.54      0.96 o 
  -1   5   9       67.80       69.51      1.00 o 
   0   5   9      174.89      173.97      2.21 o 
   1   5   9        2.23        3.16      0.33 o 
   2   5   9      179.64      183.95      3.28 o 
   3   5   9       84.64       92.98      1.77 o 
   4   5   9       87.19       90.17      1.72 o 
  -2   6   9       21.65       23.98      0.48 o 
  -1   6   9      144.48      137.52      1.80 o 
   0   6   9      102.87       98.80      1.88 o 
   1   6   9      350.70      342.70      5.92 o 
   2   6   9        8.52        8.28      0.39 o 
   3   6   9       39.66       38.22      0.87 o 
   4   6   9       85.42       87.74      1.69 o 
  -2   7   9        0.39        0.42      0.27 o 
  -1   7   9        3.61        3.74      0.48 o 
   0   7   9       81.17       77.72      2.30 o 
   1   7   9       14.26       12.57      0.46 o 
   2   7   9       40.99       42.17      0.96 o 
   3   7   9       44.14       46.35      1.03 o 
   4   7   9        0.29        0.34      0.27 o 
   0   8   9        2.04        2.78      0.35 o 
   1   8   9       20.08       20.26      0.61 o 
   2   8   9       47.97       45.76      1.03 o 
   3   8   9       59.25       56.96      1.22 o 
   4   8   9        3.03        4.14      0.44 o 
   2   9   9       61.31       61.91      1.82 o 
   3   9   9       30.29       32.07      1.14 o 
  -2  -1  10        0.30        0.51      0.25 o 
  -1  -1  10        7.55        8.68      0.30 o 
   0  -1  10       63.05       68.10      1.01 o 
   1  -1  10       35.42       36.84      0.73 o 
  -3   0  10       52.29       54.51      1.21 o 
  -2   0  10       37.02       37.07      0.65 o 
  -1   0  10       75.31       82.57      1.18 o 
   0   0  10       46.75       45.78      0.74 o 
   1   0  10       18.01       15.92      0.38 o 
   2   0  10        2.38        4.06      0.23 o 
  -3   1  10      190.06      207.13      3.06 o 
  -2   1  10       53.72       50.17      0.80 o 
  -1   1  10       28.63       25.33      0.49 o 
   0   1  10        4.55        5.13      0.24 o 
   1   1  10       59.45       57.80      0.87 o 
   2   1  10        5.07        6.45      0.26 o 
   3   1  10       13.18       14.02      0.50 o 
  -3   2  10        2.21        1.83      0.43 o 
  -2   2  10       44.16       45.10      0.74 o 
  -1   2  10        2.15        4.51      0.32 o 
   0   2  10       33.86       30.59      0.55 o 
   1   2  10       10.21       11.80      0.32 o 
   2   2  10        9.63        9.71      0.29 o 
   3   2  10        2.03        3.69      0.39 o 
  -3   3  10        5.77        6.21      0.27 o 
  -2   3  10       84.59       81.32      1.17 o 
  -1   3  10        1.61        1.80      0.20 o 
   0   3  10        7.18        7.48      0.27 o 
   1   3  10       38.57       38.76      0.64 o 
   2   3  10       40.26       41.95      0.67 o 
   3   3  10        6.38        6.63      0.25 o 
   4   3  10        8.76        9.21      0.40 o 
  -2   4  10       60.30       63.26      0.95 o 
  -1   4  10       13.44       11.91      0.33 o 
   0   4  10      112.88      116.22      1.55 o 
   1   4  10      182.47      180.74      2.30 o 
   2   4  10       42.37       41.93      0.67 o 
   3   4  10       65.70       64.92      0.94 o 
  -2   5  10      124.10      122.05      1.65 o 
  -1   5  10      263.91      257.95      3.22 o 
   0   5  10      117.73      114.37      1.53 o 
   1   5  10      147.45      142.20      1.85 o 
   2   5  10      199.51      198.45      3.54 o 
   3   5  10      117.95      118.53      2.22 o 
   4   5  10       72.16       74.73      2.05 o 
  -1   6  10      145.75      143.42      2.18 o 
   0   6  10      112.44      104.77      2.01 o 
   1   6  10        4.63        5.88      0.38 o 
   2   6  10      270.14      278.20      4.88 o 
   3   6  10       36.22       38.16      0.95 o 
   4   6  10       26.53       30.77      0.78 o 
   0   7  10        8.57       10.40      0.59 o 
   1   7  10       26.63       28.52      0.75 o 
   2   7  10       89.11       87.62      1.73 o 
   3   7  10        2.39        2.58      0.37 o 
   0   2  11       24.77       25.51      0.59 o 
   1   2  11      120.17      122.39      1.65 o 
  -1   3  11       35.22       39.32      0.79 o 
   0   3  11        5.71        6.31      0.27 o 
   1   3  11       20.63       17.85      0.42 o 
   2   3  11       29.72       31.84      0.58 o 
   0   4  11        4.75        5.74      0.29 o 
   1   4  11        1.21        1.57      0.27 o 
   2   4  11       43.64       44.74      0.73 o 
   0   5  11       13.59       11.78      0.39 o 
   1   5  11       43.56       41.46      0.96 o 
   2   5  11       18.18       18.33      0.58 o 
                                                 
